# Supplementary material for: Observation of tunable chiral spin textures with nonlinear optics
Source: Nat Commun. 2026 Jun 15;17:7576. doi: 10.1038/s41467-026-74328-x (PMC13415826; doi:10.1038/s41467-026-74328-x)
Supplement: Supplementary file 3 — Source Data [file 41467_2026_74328_MOESM3_ESM.xlsx]

## Sheet: Fig2.b
	THG intensity (arb. units)
Wavelengh (nm)	σ- excitation	σ+ excitation
512.1	-16	2
512.116	11	5
512.133	21	3
512.149	5	-4
512.165	13	24
512.181	15	8
512.197	-8	8
512.214	10	15
512.23	8	14
512.246	-32	2
512.262	-34	-11
512.278	6	21
512.294	-6	33
512.311	24	0
512.327	35	31
512.343	5	-1
512.359	-1	1
512.375	-1	-25
512.392	0	7
512.408	10	-2
512.424	6	-2
512.44	15	28
512.456	21	22
512.473	8	4
512.489	6	4
512.505	-2	40
512.521	36	18
512.537	7	-2
512.553	31	28
512.57	-2	2
512.586	3	-5
512.602	50	22
512.618	15	4
512.634	2	22
512.65	-8	-14
512.667	41	30
512.683	35	48
512.699	23	14
512.715	-11	-35
512.731	14	13
512.748	14	-10
512.764	12	13
512.78	30	27
512.796	27	-2
512.812	32	-2
512.828	28	29
512.845	21	8
512.861	28	22
512.877	26	24
512.893	-15	-5
512.909	0	15
512.926	44	25
512.942	7	22
512.958	6	18
512.974	-22	-5
512.99	14	-6
513.006	21	35
513.023	23	-16
513.039	0	2
513.055	8	-28
513.071	14	32
513.087	28	20
513.104	27	17
513.12	2	10
513.136	2	7
513.152	-1	-17
513.168	23	33
513.184	36	12
513.201	40	16
513.217	36	11
513.233	6	-9
513.249	32	4
513.265	44	9
513.281	14	-5
513.298	16	10
513.314	19	36
513.33	26	29
513.346	19	29
513.362	19	24
513.379	14	25
513.395	-9	-8
513.411	8	-6
513.427	14	-8
513.443	5	-2
513.459	29	24
513.476	14	6
513.492	-6	0
513.508	21	5
513.524	15	1
513.54	7	-5
513.556	15	41
513.573	21	32
513.589	25	12
513.605	28	19
513.621	26	0
513.637	9	25
513.654	47	51
513.67	1	8
513.686	-8	6
513.702	1	6
513.718	-7	31
513.734	20	24
513.751	13	-8
513.767	-1	-8
513.783	20	21
513.799	21	18
513.815	-4	6
513.831	42	3
513.848	44	1
513.864	30	5
513.88	-6	-11
513.896	46	19
513.912	23	23
513.928	9	-5
513.945	14	-3
513.961	47	8
513.977	41	16
513.993	14	20
514.009	6	3
514.026	40	13
514.042	24	37
514.058	41	44
514.074	27	35
514.09	62	53
514.106	41	29
514.123	55	51
514.139	31	28
514.155	32	22
514.171	36	21
514.187	47	30
514.203	15	-9
514.22	14	35
514.236	33	57
514.252	3	-7
514.268	28	17
514.284	39	33
514.3	45	37
514.317	25	13
514.333	24	20
514.349	20	15
514.365	59	45
514.381	61	55
514.397	37	1
514.414	29	22
514.43	32	37
514.446	42	26
514.462	34	-5
514.478	36	5
514.494	33	8
514.511	23	24
514.527	54	18
514.543	45	15
514.559	18	26
514.575	18	22
514.591	38	23
514.608	43	-6
514.624	35	44
514.64	24	44
514.656	33	10
514.672	38	38
514.689	47	20
514.705	16	27
514.721	46	50
514.737	91	30
514.753	65	28
514.769	21	9
514.786	38	27
514.802	52	48
514.818	49	48
514.834	34	14
514.85	41	24
514.866	64	52
514.883	46	47
514.899	45	50
514.915	9	4
514.931	67	54
514.947	42	41
514.963	35	34
514.98	32	35
514.996	50	43
515.012	21	30
515.028	44	48
515.044	25	20
515.06	40	22
515.077	66	43
515.093	34	3
515.109	49	42
515.125	59	42
515.141	50	38
515.157	55	55
515.174	76	37
515.19	80	76
515.206	57	58
515.222	58	57
515.238	43	51
515.254	53	44
515.271	42	40
515.287	60	63
515.303	72	48
515.319	74	52
515.335	40	45
515.351	62	41
515.367	69	68
515.384	75	64
515.4	55	67
515.416	82	66
515.432	87	66
515.448	96	57
515.464	64	62
515.481	115	86
515.497	96	83
515.513	88	57
515.529	113	104
515.545	91	82
515.562	102	60
515.578	102	93
515.594	136	93
515.61	113	115
515.626	127	123
515.642	148	128
515.659	138	135
515.675	131	114
515.691	165	97
515.707	144	110
515.723	173	141
515.739	147	121
515.755	136	117
515.772	139	127
515.788	190	132
515.804	180	142
515.82	176	154
515.836	203	174
515.852	189	172
515.869	207	192
515.885	221	203
515.901	234	189
515.917	239	187
515.933	234	167
515.949	227	201
515.966	273	237
515.982	272	218
515.998	296	230
516.014	270	206
516.03	297	213
516.046	329	235
516.062	305	263
516.079	310	254
516.095	345	267
516.111	318	279
516.127	291	250
516.143	326	279
516.159	378	299
516.176	380	303
516.192	374	281
516.208	409	329
516.224	386	296
516.24	436	356
516.256	433	342
516.273	463	352
516.289	451	339
516.305	479	332
516.321	509	349
516.337	477	363
516.353	486	388
516.37	494	387
516.386	523	436
516.402	543	461
516.418	534	449
516.434	564	477
516.45	571	469
516.466	559	479
516.483	580	466
516.499	594	479
516.515	603	496
516.531	658	489
516.547	711	511
516.563	697	519
516.58	696	518
516.596	693	551
516.612	727	570
516.628	706	578
516.644	739	552
516.66	779	594
516.677	763	582
516.693	761	625
516.709	779	657
516.725	792	635
516.741	821	641
516.757	857	722
516.773	821	672
516.79	867	697
516.806	868	706
516.822	884	763
516.838	874	772
516.854	936	805
516.87	948	805
516.887	969	812
516.903	1002	821
516.919	966	768
516.935	946	767
516.951	893	788
516.967	934	814
516.983	997	800
517	1024	815
517.016	1096	841
517.032	1064	834
517.048	1132	839
517.064	1175	887
517.08	1186	940
517.097	1191	961
517.113	1158	931
517.129	1168	996
517.145	1176	1004
517.161	1230	1005
517.177	1287	1060
517.193	1289	1059
517.21	1276	1036
517.226	1300	1080
517.242	1329	1080
517.258	1344	1111
517.274	1392	1112
517.29	1392	1098
517.307	1391	1120
517.323	1388	1109
517.339	1450	1170
517.355	1401	1217
517.371	1454	1199
517.387	1487	1287
517.404	1512	1277
517.42	1479	1212
517.436	1533	1240
517.452	1572	1228
517.468	1526	1190
517.484	1536	1250
517.5	1592	1220
517.517	1621	1274
517.533	1742	1314
517.549	1614	1258
517.565	1669	1323
517.581	1704	1334
517.597	1723	1368
517.613	1733	1388
517.63	1749	1429
517.646	1769	1421
517.662	1799	1457
517.678	1779	1404
517.694	1779	1397
517.71	1844	1368
517.727	1928	1404
517.743	1967	1445
517.759	1963	1468
517.775	1959	1515
517.791	1979	1551
517.807	1920	1583
517.823	1908	1617
517.84	1927	1629
517.856	1936	1607
517.872	1969	1633
517.888	1996	1633
517.904	2117	1666
517.92	2127	1701
517.937	2109	1700
517.953	2104	1712
517.969	2105	1749
517.985	2168	1686
518.001	2202	1736
518.017	2177	1724
518.033	2301	1759
518.05	2240	1745
518.066	2224	1801
518.082	2246	1871
518.098	2234	1946
518.114	2207	1895
518.13	2207	1858
518.146	2281	1939
518.163	2319	1915
518.179	2344	1909
518.195	2409	1911
518.211	2402	1957
518.227	2352	1913
518.243	2414	1977
518.259	2385	1971
518.276	2419	1987
518.292	2459	2011
518.308	2534	2040
518.324	2529	2021
518.34	2563	2078
518.356	2509	2066
518.372	2622	2063
518.389	2604	2056
518.405	2608	2074
518.421	2665	2028
518.437	2656	2003
518.453	2762	2050
518.469	2714	2093
518.486	2735	2094
518.502	2715	2119
518.518	2765	2062
518.534	2730	2100
518.55	2754	2065
518.566	2881	2143
518.582	2893	2119
518.599	2967	2234
518.615	2982	2252
518.631	3042	2342
518.647	3016	2388
518.663	3072	2491
518.679	3033	2499
518.695	3008	2494
518.712	2991	2405
518.728	2998	2421
518.744	2957	2458
518.76	2957	2466
518.776	2996	2448
518.792	2990	2427
518.808	3042	2442
518.825	3121	2494
518.841	3070	2479
518.857	3018	2489
518.873	3048	2555
518.889	3003	2465
518.905	2989	2495
518.921	3086	2537
518.938	3106	2572
518.954	3189	2612
518.97	3167	2580
518.986	3245	2543
519.002	3326	2537
519.018	3341	2563
519.034	3293	2678
519.051	3219	2700
519.067	3153	2739
519.083	3119	2711
519.099	3107	2667
519.115	3227	2693
519.131	3348	2649
519.147	3440	2709
519.164	3413	2704
519.18	3450	2804
519.196	3435	2788
519.212	3456	2808
519.228	3504	2833
519.244	3448	2891
519.26	3441	2920
519.277	3419	2915
519.293	3387	2827
519.309	3402	2803
519.325	3484	2774
519.341	3632	2774
519.357	3719	2857
519.373	3685	2910
519.39	3591	2867
519.406	3634	2869
519.422	3707	2873
519.438	3740	2900
519.454	3713	2908
519.47	3791	2894
519.486	3812	2928
519.503	3932	3007
519.519	3934	3000
519.535	3886	2982
519.551	3951	3024
519.567	3948	2952
519.583	3960	2997
519.599	4029	3019
519.615	4020	3090
519.632	4031	3196
519.648	4027	3217
519.664	4081	3253
519.68	4231	3318
519.696	4371	3303
519.712	4320	3280
519.728	4263	3269
519.745	4224	3187
519.761	4145	3180
519.777	4133	3211
519.793	4171	3290
519.809	4211	3404
519.825	4200	3476
519.841	4296	3451
519.858	4429	3444
519.874	4526	3374
519.89	4597	3480
519.906	4536	3475
519.922	4521	3589
519.938	4403	3617
519.954	4278	3769
519.97	4428	3886
519.987	4636	3875
520.003	4665	3808
520.019	4781	3755
520.035	4802	3776
520.051	4796	3818
520.067	4881	3836
520.083	4793	3772
520.1	4823	3816
520.116	4796	3740
520.132	4927	3859
520.148	5036	3878
520.164	5153	4031
520.18	5181	4151
520.196	5207	4163
520.213	5208	4076
520.229	5176	4053
520.245	5105	4086
520.261	4999	4055
520.277	5086	4177
520.293	5206	4211
520.309	5323	4269
520.326	5446	4352
520.342	5548	4360
520.358	5580	4464
520.374	5626	4493
520.39	5679	4545
520.406	5883	4504
520.422	5880	4368
520.438	6008	4327
520.455	5990	4333
520.471	5933	4413
520.487	5906	4574
520.503	5912	4641
520.519	5930	4703
520.535	6142	4794
520.551	6254	4884
520.567	6435	4922
520.584	6410	4943
520.6	6390	4977
520.616	6350	5017
520.632	6477	5156
520.648	6526	5209
520.664	6593	5355
520.68	6647	5363
520.697	6675	5432
520.713	6720	5406
520.729	6783	5497
520.745	6949	5485
520.761	6992	5521
520.777	6977	5556
520.793	6887	5604
520.809	7062	5681
520.826	6995	5510
520.842	7044	5567
520.858	7029	5569
520.874	6874	5616
520.89	6996	5746
520.906	6895	5740
520.922	7030	5799
520.939	7049	5901
520.955	7233	6071
520.971	7553	6231
520.987	7890	6153
521.003	8028	6073
521.019	8169	6000
521.035	8137	5994
521.051	8092	6128
521.068	7952	6176
521.084	8013	6364
521.1	7997	6319
521.116	8157	6414
521.132	8333	6386
521.148	8375	6318
521.164	8406	6441
521.18	8404	6697
521.197	8420	6951
521.213	8736	6896
521.229	8945	6825
521.245	9052	6692
521.261	9059	6615
521.277	9015	6726
521.293	9001	6884
521.31	9085	7005
521.326	9096	7167
521.342	9251	7220
521.358	9253	7174
521.374	9281	7190
521.39	9305	7201
521.406	9351	7339
521.422	9405	7410
521.439	9458	7306
521.455	9517	7315
521.471	9456	7268
521.487	9507	7313
521.503	9685	7397
521.519	9702	7236
521.535	9854	7141
521.551	9968	7103
521.568	9961	7122
521.584	9934	7174
521.6	9852	7330
521.616	9795	7425
521.632	9974	7641
521.648	10059	7752
521.664	10062	7908
521.68	10038	7947
521.697	10177	8066
521.713	10138	8227
521.729	10211	8504
521.745	10123	8690
521.761	10177	8678
521.777	10434	8547
521.793	10823	8591
521.809	10971	8630
521.826	11111	8573
521.842	11044	8713
521.858	11116	8848
521.874	11192	8775
521.89	11349	8820
521.906	11481	8820
521.922	11484	8975
521.938	11353	9205
521.954	11540	9418
521.971	11692	9194
521.987	11922	9103
522.003	11984	8913
522.019	11902	8821
522.035	11766	8746
522.051	11735	8732
522.067	11754	8705
522.083	11825	8818
522.1	11957	8849
522.116	11865	9090
522.132	11813	9256
522.148	11746	9221
522.164	11718	9161
522.18	11778	9055
522.196	11684	9194
522.213	11644	9383
522.229	11769	9497
522.245	12077	9616
522.261	12469	9364
522.277	12612	9343
522.293	12522	9271
522.309	12455	9324
522.325	12489	9431
522.341	12517	9380
522.358	12564	9525
522.374	12502	9661
522.39	12250	9675
522.406	12128	9906
522.422	12001	10009
522.438	12148	10158
522.454	12299	10098
522.47	12613	10092
522.487	12949	10108
522.503	13110	10040
522.519	12916	10019
522.535	12866	9937
522.551	12757	9942
522.567	12802	10097
522.583	12710	10047
522.599	12763	10249
522.616	13069	10124
522.632	13252	10226
522.648	13299	10199
522.664	13401	10353
522.68	13523	10163
522.696	13696	10067
522.712	13718	9972
522.728	13517	10025
522.744	13485	10232
522.761	13356	10393
522.777	13548	10381
522.793	13878	10213
522.809	14014	10371
522.825	13931	10316
522.841	13644	10426
522.857	13403	10521
522.873	13401	10498
522.89	13347	10553
522.906	13380	10544
522.922	13105	10654
522.938	13219	10444
522.954	13400	10236
522.97	13524	10166
522.986	13657	10225
523.002	13621	10385
523.018	13535	10421
523.035	13482	10432
523.051	13618	10545
523.067	13577	10554
523.083	13357	10645
523.099	13477	10792
523.115	13574	10709
523.131	13890	10882
523.147	13938	11121
523.164	14076	11072
523.18	13861	11065
523.196	14024	11029
523.212	14218	10880
523.228	14325	10900
523.244	14431	10675
523.26	14604	10550
523.276	14404	10719
523.292	14474	10868
523.309	14394	11167
523.325	14254	11170
523.341	14000	11028
523.357	13742	10791
523.373	13711	10799
523.389	13845	10792
523.405	14055	10837
523.421	14126	10677
523.437	14066	10623
523.454	14204	10672
523.47	14237	10652
523.486	14406	10698
523.502	14328	10805
523.518	14215	10799
523.534	14121	10774
523.55	13941	10682
523.566	13747	10625
523.582	13783	10758
523.599	13786	10706
523.615	13816	10798
523.631	13875	10907
523.647	14112	10923
523.663	14273	10959
523.679	14395	10827
523.695	14519	10920
523.711	14380	11002
523.727	14254	10984
523.744	14153	11144
523.76	13895	10931
523.776	13855	10641
523.792	13944	10578
523.808	13871	10470
523.824	13850	10694
523.84	13844	10941
523.856	14075	11144
523.872	14265	11204
523.889	14160	11189
523.905	13964	10859
523.921	13742	10821
523.937	13820	10771
523.953	13907	10865
523.969	14113	11238
523.985	14152	11435
524.001	14307	11497
524.017	14515	11425
524.034	14746	11257
524.05	14862	11021
524.066	14811	10807
524.082	14610	10580
524.098	14409	10568
524.114	14525	10668
524.13	14655	10804
524.146	14687	10735
524.162	14851	10703
524.179	14758	10771
524.195	14653	10985
524.211	14538	11064
524.227	14438	10880
524.243	14108	10751
524.259	13882	10513
524.275	13867	10493
524.291	14049	10526
524.307	14049	10627
524.323	14089	10628
524.34	14321	10629
524.356	14473	10478
524.372	14500	10386
524.388	14421	10375
524.404	14230	10323
524.42	14157	10303
524.436	14172	10439
524.452	14306	10643
524.469	14312	10890
524.485	14228	11083
524.501	14385	11157
524.517	14601	11023
524.533	14848	10986
524.549	14996	10977
524.565	15005	10770
524.581	14873	10828
524.597	14723	10807
524.613	14764	10848
524.63	14602	10816
524.646	14370	10824
524.662	14188	10915
524.678	14041	11086
524.694	14128	11271
524.71	14488	11421
524.726	14551	11533
524.742	14379	11338
524.758	13988	11336
524.775	13983	11096
524.791	13962	10962
524.807	14018	10933
524.823	13855	10843
524.839	13784	10803
524.855	13701	10791
524.871	13739	10821
524.887	13756	10848
524.903	13782	10742
524.919	13822	10511
524.935	13742	10361
524.952	13615	10277
524.968	13681	10352
524.984	13639	10421
525	13731	10271
525.016	13655	10208
525.032	13846	10137
525.048	13709	10229
525.064	13608	10099
525.08	13543	10054
525.097	13659	9995
525.113	13470	9974
525.129	13457	10257
525.145	13237	10412
525.161	13124	10482
525.177	13259	10707
525.193	13504	10870
525.209	13729	10805
525.225	13755	10687
525.241	13622	10590
525.258	13553	10640
525.274	13466	10681
525.29	13205	10689
525.306	13160	10799
525.322	13102	10615
525.338	13084	10544
525.354	13212	10594
525.37	13394	10439
525.386	13640	10431
525.403	13712	10328
525.419	13518	10203
525.435	13313	10062
525.451	13011	10078
525.467	12784	10044
525.483	12753	10087
525.499	12784	10108
525.515	13011	10142
525.531	13097	9969
525.547	13191	9848
525.564	13276	9743
525.58	13272	9727
525.596	13154	9929
525.612	12801	9956
525.628	12556	9898
525.644	12526	9958
525.66	12603	9823
525.676	12717	9763
525.692	12785	9719
525.708	12861	9853
525.724	12820	9936
525.741	12706	10013
525.757	12735	9989
525.773	12945	10019
525.789	13057	10026
525.805	13107	10029
525.821	13069	9642
525.837	12927	9489
525.853	12792	9353
525.869	12495	9445
525.885	12482	9591
525.902	12615	9340
525.918	12523	9280
525.934	12691	9229
525.95	12787	9296
525.966	12684	9156
525.982	12561	9107
525.998	12582	9005
526.014	12321	9056
526.03	12228	9085
526.046	12099	9088
526.062	12240	9264
526.079	12232	9465
526.095	12112	9551
526.111	12039	9675
526.127	12149	9592
526.143	12103	9441
526.159	12297	9318
526.175	12358	9192
526.191	12268	9111
526.207	12093	9033
526.223	11807	9072
526.24	11631	9007
526.256	11699	9060
526.272	11684	8991
526.288	11652	9047
526.304	11539	8973
526.32	11557	8995
526.336	11765	8918
526.352	11788	8762
526.368	11772	8648
526.384	11514	8491
526.401	11338	8454
526.417	11287	8517
526.433	11205	8543
526.449	10886	8505
526.465	10808	8390
526.481	10750	8227
526.497	10787	8241
526.513	10761	8156
526.529	10796	8029
526.545	10775	7894
526.561	10668	7814
526.578	10441	7754
526.594	10193	7764
526.61	10076	7895
526.626	10152	8071
526.642	10147	7972
526.658	10201	7836
526.674	10206	7697
526.69	10140	7647
526.706	10268	7584
526.722	10092	7475
526.738	10103	7417
526.755	9963	7462
526.771	9970	7523
526.787	9949	7547
526.803	9892	7588
526.819	9604	7553
526.835	9508	7592
526.851	9390	7563
526.867	9364	7393
526.883	9398	7513
526.899	9564	7519
526.915	9572	7456
526.932	9644	7496
526.948	9605	7257
526.964	9707	7236
526.98	9736	7155
526.996	9650	6955
527.012	9502	6754
527.028	9220	6581
527.044	9087	6560
527.06	8869	6498
527.076	8726	6570
527.092	8607	6656
527.109	8560	6639
527.125	8510	6727
527.141	8525	6736
527.157	8453	6723
527.173	8487	6668
527.189	8501	6789
527.205	8352	6717
527.221	8344	6627
527.237	8403	6477
527.253	8253	6405
527.269	8339	6307
527.285	8249	6269
527.302	8149	6250
527.318	8021	6279
527.334	8044	6133
527.35	8033	6083
527.366	8092	6072
527.382	8202	5989
527.398	8099	5916
527.414	7990	5926
527.43	7845	5876
527.446	7896	5780
527.462	7695	5736
527.479	7696	5657
527.495	7499	5731
527.511	7568	5626
527.527	7569	5602
527.543	7520	5566
527.559	7543	5563
527.575	7590	5509
527.591	7525	5554
527.607	7325	5394
527.623	7103	5467
527.639	6892	5443
527.655	6717	5318
527.672	6768	5239
527.688	6551	5157
527.704	6588	5087
527.72	6591	5128
527.736	6511	5053
527.752	6449	5057
527.768	6356	5135
527.784	6341	5193
527.8	6392	5260
527.816	6321	5194
527.832	6457	5092
527.849	6542	4958
527.865	6582	4893
527.881	6582	4810
527.897	6556	4860
527.913	6360	4864
527.929	6360	4755
527.945	6255	4754
527.961	6167	4774
527.977	6175	4756
527.993	6095	4679
528.009	5969	4645
528.025	5835	4627
528.042	5757	4610
528.058	5755	4533
528.074	5779	4472
528.09	5693	4420
528.106	5800	4402
528.122	5822	4389
528.138	5906	4447
528.154	5890	4383
528.17	5840	4405
528.186	5766	4356
528.202	5678	4323
528.218	5696	4274
528.234	5484	4297
528.251	5448	4217
528.267	5398	4204
528.283	5239	4166
528.299	5231	4010
528.315	5228	4018
528.331	5095	3918
528.347	5164	3926
528.363	5110	3799
528.379	5039	3770
528.395	5054	3739
528.411	4989	3705
528.427	4920	3747
528.443	4863	3689
528.46	4795	3627
528.476	4672	3508
528.492	4652	3526
528.508	4702	3457
528.524	4641	3519
528.54	4551	3408
528.556	4579	3415
528.572	4633	3435
528.588	4640	3493
528.604	4570	3411
528.62	4557	3397
528.636	4447	3287
528.653	4333	3325
528.669	4322	3232
528.685	4351	3281
528.701	4239	3156
528.717	4211	3161
528.733	4219	3187
528.749	4221	3216
528.765	4138	3099
528.781	4050	3093
528.797	4098	3097
528.813	3987	3060
528.829	3959	3039
528.845	3884	2942
528.862	3882	2914
528.878	3806	2905
528.894	3735	2893
528.91	3688	2861
528.926	3768	2865
528.942	3731	2917
528.958	3568	2877
528.974	3534	2853
528.99	3568	2863
529.006	3562	2701
529.022	3499	2658
529.038	3479	2595
529.054	3406	2551
529.071	3402	2529
529.087	3286	2423
529.103	3284	2361
529.119	3243	2330
529.135	3145	2254
529.151	3049	2272
529.167	3031	2342
529.183	3032	2340
529.199	3095	2334
529.215	2993	2313
529.231	3020	2346
529.247	2953	2272
529.263	2996	2345
529.279	2953	2290
529.295	2884	2192
529.312	2845	2191
529.328	2857	2164
529.344	2850	2127
529.36	2856	2078
529.376	2863	2078
529.392	2751	2029
529.408	2736	1979
529.424	2629	1983
529.44	2618	1987
529.456	2563	1994
529.472	2534	1951
529.488	2555	1922
529.504	2460	1892
529.521	2466	1923
529.537	2410	1821
529.553	2315	1840
529.569	2327	1758
529.585	2311	1718
529.601	2257	1789
529.617	2307	1777
529.633	2255	1770
529.649	2264	1752
529.665	2217	1713
529.681	2179	1738
529.697	2139	1655
529.713	2097	1661
529.729	2114	1647
529.745	2075	1595
529.762	2082	1592
529.778	2054	1588
529.794	2004	1551
529.81	2049	1573
529.826	1967	1590
529.842	2027	1551
529.858	1965	1496
529.874	1993	1443
529.89	1970	1446
529.906	1919	1467
529.922	1894	1422
529.938	1860	1396
529.954	1740	1373
529.97	1796	1323
529.987	1756	1309
530.003	1755	1250
530.019	1788	1271
530.035	1737	1249
530.051	1727	1221
530.067	1703	1243
530.083	1640	1230
530.099	1589	1215
530.115	1563	1162
530.131	1522	1172
530.147	1508	1173
530.163	1517	1144
530.179	1516	1152
530.195	1433	1145
530.211	1434	1113
530.227	1449	1093
530.244	1471	1121
530.26	1430	1143
530.276	1437	1105
530.292	1447	1084
530.308	1380	1072
530.324	1367	1076
530.34	1304	1013
530.356	1292	1000
530.372	1277	989
530.388	1281	1012
530.404	1258	962
530.42	1201	894
530.436	1197	894
530.452	1217	857
530.468	1237	927
530.485	1244	933
530.501	1200	920
530.517	1168	928
530.533	1145	884
530.549	1106	861
530.565	1138	883
530.581	1115	886
530.597	1084	887
530.613	1080	882
530.629	1060	869
530.645	1021	805
530.661	1060	830
530.677	1034	811
530.693	1033	792
530.709	992	754
530.726	979	815
530.742	967	774
530.758	988	739
530.774	959	768
530.79	1025	795
530.806	957	733
530.822	918	732
530.838	915	691
530.854	893	691
530.87	904	649
530.886	885	667
530.902	854	648
530.918	879	639
530.934	879	650
530.95	839	623
530.966	848	663
530.982	830	631
530.999	789	616
531.015	782	583
531.031	768	619
531.047	780	589
531.063	753	549
531.079	733	592
531.095	718	578
531.111	718	548
531.127	677	549
531.143	673	523
531.159	631	535
531.175	613	536
531.191	627	504
531.207	676	557
531.223	628	550
531.239	614	512
531.255	615	467
531.272	618	464
531.288	579	471
531.304	559	443
531.32	556	428
531.336	595	462
531.352	594	450
531.368	555	425
531.384	588	473
531.4	502	428
531.416	535	446
531.432	518	427
531.448	506	442
531.464	528	427
531.48	490	379
531.496	522	385
531.512	493	379
531.528	482	361
531.545	465	339
531.561	489	320
531.577	459	348
531.593	434	344
531.609	447	332
531.625	434	315
531.641	424	322
531.657	427	335
531.673	384	312
531.689	409	303
531.705	406	293
531.721	392	309
531.737	364	296
531.753	399	321
531.769	388	312
531.785	364	293
531.801	333	213
531.817	348	256
531.833	356	262
531.85	321	251
531.866	327	264
531.882	338	267
531.898	315	231
531.914	326	258
531.93	312	238
531.946	292	229
531.962	319	255
531.978	282	248
531.994	264	213
532.01	307	244
532.026	286	202
532.042	279	220
532.058	270	201
532.074	278	224
532.09	263	198
532.106	277	194
532.122	247	215
532.138	253	226
532.155	232	211
532.171	261	211
532.187	232	181
532.203	213	195
532.219	219	199
532.235	257	179
532.251	213	149
532.267	221	178
532.283	207	192
532.299	178	154
532.315	188	159
532.331	187	155
532.347	161	120
532.363	214	195
532.379	180	140
532.395	190	154
532.411	191	145
532.427	184	149
532.443	147	143
532.46	182	146
532.476	155	156
532.492	187	133
532.508	144	107
532.524	126	131
532.54	172	139
532.556	126	119
532.572	131	122
532.588	144	104
532.604	133	106
532.62	125	113
532.636	165	146
532.652	153	121
532.668	140	134
532.684	154	119
532.7	132	96
532.716	131	97
532.732	122	96
532.748	152	91
532.764	112	99
532.781	121	81
532.797	118	85
532.813	106	75
532.829	109	97
532.845	104	111
532.861	114	95
532.877	125	85
532.893	104	92
532.909	99	78
532.925	132	112
532.941	101	103
532.957	106	84
532.973	87	59
532.989	116	101
533.005	87	91
533.021	73	83
533.037	49	64
533.053	88	66
533.069	78	59
533.085	72	50
533.101	79	39
533.117	61	39
533.133	85	61
533.149	92	79
533.166	69	40
533.182	67	64
533.198	62	65
533.214	56	49
533.23	59	51
533.246	81	73
533.262	54	55
533.278	59	65
533.294	122	34
533.31	73	34
533.326	61	50
533.342	30	14
533.358	77	92
533.374	72	46
533.39	71	45
533.406	71	63
533.422	76	69
533.438	66	70
533.454	60	32
533.47	44	41
533.486	83	41
533.503	75	54
533.518	65	46
533.535	60	24
533.551	98	66
533.567	63	41
533.583	42	27
533.599	35	19
533.615	24	40
533.631	65	67
533.647	58	26
533.663	25	34
533.679	54	28
533.695	71	52
533.711	45	34
533.727	48	35
533.743	18	30
533.759	48	41
533.775	49	52
533.791	71	58
533.807	47	30
533.823	44	48
533.839	40	15
533.855	10	24
533.871	59	4
533.887	45	46
533.904	22	6
533.919	35	14
533.936	52	1
533.952	66	62
533.968	46	29
533.984	45	16
534	25	28
534.016	35	28
534.032	31	36
534.048	25	51
534.064	17	30
534.08	1	34
534.096	18	-11
534.112	40	66
534.128	23	38
534.144	12	2
534.16	40	15
534.176	16	15
534.192	39	8
534.208	44	31
534.224	14	8
534.24	23	5
534.256	-4	2
534.272	22	26
534.288	23	38
534.304	5	4
534.32	31	18
534.336	9	38
534.352	16	12
534.369	39	26
534.385	19	32
534.401	35	25
534.417	31	38
534.433	16	33
534.449	-1	7
534.465	20	-1
534.481	-32	10
534.497	6	5
534.513	40	31
534.529	12	16
534.545	20	-4
534.561	45	4
534.577	44	21
534.593	31	28
534.609	8	5
534.625	-9	-5
534.641	9	13
534.657	30	33
534.673	42	9
534.689	27	0
534.705	35	32
534.721	-4	-9
534.737	26	34
534.753	5	26
534.769	10	30
534.785	22	7
534.801	38	41
534.817	22	29
534.833	30	30
534.849	32	17
534.866	10	1
534.882	14	27
534.898	19	13
534.914	0	21
534.93	-2	17
534.946	-3	9
534.962	24	3
534.978	49	35
534.994	-16	-20
535.01	-3	3
535.026	-5	12
535.042	16	0
535.058	11	21
535.074	11	0
535.09	8	10
535.106	16	28
535.122	2	11
535.138	11	-17
535.154	29	19
535.17	60	27
535.186	29	30
535.202	-12	-3
535.218	3	-5
535.234	31	28
535.25	23	11
535.266	6	-5
535.282	27	28
535.298	23	13
535.314	-8	7
535.33	18	1
535.346	25	19
535.362	36	16
535.378	49	37
535.394	-17	-2
535.41	21	7
535.427	6	9
535.443	25	12
535.459	-20	-31
535.475	33	5
535.491	-3	19
535.507	-35	-17
535.523	18	29
535.539	2	30
535.555	1	1
535.571	15	11
535.587	20	7
535.603	44	23
535.619	0	-2
535.635	-8	22
535.651	-18	-7
535.667	1	4
535.683	9	19
535.699	13	0
535.715	6	13
535.731	-4	-3
535.747	14	3
535.763	-9	-23
535.779	4	5
535.795	1	-4
535.811	-2	15
535.827	6	5
535.843	30	21
535.859	37	23
535.875	-5	13
535.891	50	20
535.907	51	6
535.923	6	-12
535.939	15	28
535.955	9	15
535.971	27	35
535.987	15	29
536.003	50	41
536.019	25	4
536.035	-17	31
536.052	-2	0
536.067	16	32
536.083	-2	1
536.099	1	0
536.116	4	19
536.132	-2	11
536.148	25	34
536.164	21	31
536.18	26	11
536.196	-4	14
536.212	7	-13
536.228	31	28
536.244	-13	-9
536.26	39	31
536.276	8	12
536.292	11	8
536.308	0	21
536.324	2	31
536.34	8	-6
536.356	24	5
536.372	-4	-16
536.388	55	43
536.404	27	22
536.42	30	30
536.436	35	38
536.452	10	13
536.468	-17	-12
536.484	2	10
536.5	-9	-21
536.516	-16	-9
536.532	-6	-7
536.548	3	13
536.564	-1	3
536.58	7	13
536.596	-3	11
536.612	9	0
536.628	4	-1
536.644	4	13
536.66	-12	-7
536.676	-6	12
536.692	11	20
536.708	32	26
536.724	-1	-3
536.74	6	8
536.756	4	24
536.772	8	-1
536.788	-9	3
536.804	9	26
536.82	24	38
536.836	-11	-18
536.852	5	-2
536.868	-25	-1
536.884	4	0
536.9	11	4
536.916	2	-21
536.932	0	-8
536.948	21	22
536.964	-10	-3
536.98	-35	-18
536.997	8	24
537.013	-3	9
537.029	25	6
537.044	31	13
537.061	14	-19
537.077	-6	-39
537.093	26	12
537.109	7	11
537.125	16	19
537.141	0	3
537.157	-3	-11
537.173	59	5
537.189	0	-13
537.205	4	9
537.221	5	10
537.237	1	0
537.253	14	13
537.269	41	10
537.285	24	12
537.301	11	23
537.317	23	13
537.333	9	-4
537.349	29	46
537.365	1	-17
537.381	9	15
537.397	21	35
537.413	0	15
537.429	13	-17
537.445	0	-1
537.461	25	38
537.477	11	31
537.493	5	14
537.509	1	-10
537.525	38	-7
537.541	31	23
537.557	24	15
537.573	-13	14
537.589	26	50
537.605	16	15
537.621	12	25
537.637	19	10
537.653	-3	1
537.669	-19	14
537.685	-22	-14
537.701	28	20
537.717	-1	-9
537.733	22	-3
537.749	34	33
537.765	-8	-9
537.781	10	16
537.797	39	40
537.813	32	18
537.829	18	-17
537.845	37	15

## Sheet: Fig2.c
	THG intensity (arb. units)
Wavelengh (nm)	σ- excitation	σ+ excitation
512.1	-11	-17
512.116	16	6
512.133	17	16
512.149	-13	0
512.165	11	12
512.181	8	11
512.197	-10	-13
512.214	11	-2
512.23	-3	19
512.246	-13	-39
512.262	-17	-13
512.278	12	-8
512.294	23	-2
512.311	16	28
512.327	25	9
512.343	-8	-13
512.359	13	3
512.375	-29	-31
512.392	9	19
512.408	0	4
512.424	2	-11
512.44	-5	0
512.456	2	15
512.473	11	11
512.489	18	5
512.505	39	34
512.521	32	7
512.537	26	20
512.553	13	-1
512.57	1	-32
512.586	1	-4
512.602	7	11
512.618	1	0
512.634	17	-2
512.65	-32	-6
512.667	40	31
512.683	28	16
512.699	6	10
512.715	-15	-43
512.731	10	11
512.748	-2	-16
512.764	-6	-9
512.78	-21	21
512.796	6	21
512.812	-3	3
512.828	0	4
512.845	-14	-5
512.861	15	19
512.877	-1	9
512.893	-9	16
512.909	14	10
512.926	4	5
512.942	17	12
512.958	5	-15
512.974	-31	-32
512.99	27	15
513.006	45	35
513.023	5	-8
513.039	-17	-4
513.055	-21	11
513.071	-4	8
513.087	17	-7
513.104	2	18
513.12	14	23
513.136	7	17
513.152	-16	-27
513.168	1	17
513.184	24	9
513.201	15	20
513.217	-1	16
513.233	-3	-24
513.249	8	11
513.265	-4	2
513.281	4	-4
513.298	-8	-18
513.314	-7	-17
513.33	18	18
513.346	0	21
513.362	6	-5
513.379	1	21
513.395	12	-20
513.411	-13	10
513.427	-26	1
513.443	14	0
513.459	-11	14
513.476	-4	15
513.492	-18	15
513.508	-5	26
513.524	-3	-12
513.54	-1	-4
513.556	19	18
513.573	25	18
513.589	21	18
513.605	3	17
513.621	-4	2
513.637	1	2
513.654	45	49
513.67	-2	40
513.686	-13	40
513.702	10	11
513.718	5	3
513.734	3	16
513.751	15	-1
513.767	8	-3
513.783	1	26
513.799	12	12
513.815	4	20
513.831	29	16
513.848	38	19
513.864	6	22
513.88	-13	-7
513.896	61	51
513.912	18	3
513.928	-12	24
513.945	-2	9
513.961	1	3
513.977	15	37
513.993	0	1
514.009	4	1
514.026	5	2
514.042	7	10
514.058	50	0
514.074	16	8
514.09	25	44
514.106	51	30
514.123	36	24
514.139	16	-11
514.155	20	41
514.171	-1	12
514.187	16	45
514.203	24	-2
514.22	12	20
514.236	25	32
514.252	-8	1
514.268	23	36
514.284	1	18
514.3	36	21
514.317	31	22
514.333	11	4
514.349	8	1
514.365	50	29
514.381	34	34
514.397	15	-1
514.414	32	9
514.43	36	19
514.446	22	-2
514.462	33	7
514.478	40	45
514.494	-14	7
514.511	24	33
514.527	14	5
514.543	26	6
514.559	20	25
514.575	19	28
514.591	-6	-11
514.608	19	34
514.624	31	-15
514.64	11	-10
514.656	16	-2
514.672	45	26
514.689	11	23
514.705	-10	8
514.721	32	21
514.737	25	39
514.753	5	27
514.769	-8	-8
514.786	37	43
514.802	16	12
514.818	30	30
514.834	19	9
514.85	9	19
514.866	76	52
514.883	46	27
514.899	35	30
514.915	-17	5
514.931	52	46
514.947	14	17
514.963	23	-3
514.98	4	0
514.996	6	26
515.012	6	9
515.028	23	30
515.044	12	23
515.06	4	21
515.077	28	47
515.093	-1	10
515.109	30	34
515.125	10	30
515.141	13	19
515.157	24	24
515.174	60	45
515.19	55	41
515.206	12	13
515.222	33	15
515.238	7	40
515.254	33	52
515.271	10	41
515.287	14	36
515.303	22	40
515.319	28	58
515.335	42	22
515.351	32	41
515.367	18	50
515.384	32	36
515.4	36	37
515.416	38	66
515.432	73	35
515.448	37	44
515.464	30	54
515.481	72	58
515.497	59	45
515.513	62	65
515.529	56	73
515.545	50	79
515.562	46	60
515.578	70	65
515.594	89	111
515.61	73	78
515.626	70	89
515.642	86	96
515.659	82	111
515.675	63	79
515.691	96	78
515.707	65	67
515.723	102	89
515.739	96	97
515.755	101	105
515.772	98	76
515.788	133	115
515.804	98	97
515.82	96	84
515.836	123	136
515.852	109	124
515.869	120	148
515.885	124	128
515.901	132	135
515.917	149	150
515.933	117	126
515.949	135	132
515.966	180	176
515.982	152	169
515.998	146	171
516.014	162	176
516.03	157	185
516.046	166	185
516.062	151	169
516.079	152	161
516.095	179	176
516.111	172	192
516.127	183	183
516.143	187	228
516.159	229	233
516.176	226	226
516.192	206	203
516.208	237	251
516.224	204	207
516.24	218	240
516.256	233	273
516.273	264	263
516.289	235	263
516.305	249	235
516.321	234	295
516.337	243	237
516.353	249	275
516.37	260	322
516.386	262	296
516.402	288	316
516.418	285	311
516.434	286	342
516.45	285	346
516.466	286	329
516.483	355	322
516.499	308	341
516.515	347	312
516.531	349	332
516.547	344	315
516.563	361	374
516.58	343	355
516.596	348	387
516.612	375	405
516.628	344	416
516.644	375	382
516.66	372	368
516.677	359	414
516.693	370	418
516.709	389	422
516.725	381	428
516.741	391	467
516.757	442	499
516.773	453	488
516.79	447	519
516.806	448	496
516.822	469	517
516.838	449	511
516.854	449	542
516.87	430	503
516.887	489	512
516.903	496	527
516.919	518	504
516.935	510	518
516.951	510	519
516.967	561	535
516.983	571	560
517	563	577
517.016	558	601
517.032	533	537
517.048	562	543
517.064	556	605
517.08	582	601
517.097	611	607
517.113	574	601
517.129	621	635
517.145	669	659
517.161	626	700
517.177	631	689
517.193	603	647
517.21	612	636
517.226	634	654
517.242	682	689
517.258	678	801
517.274	688	753
517.29	690	767
517.307	686	783
517.323	701	826
517.339	723	819
517.355	732	822
517.371	736	761
517.387	765	783
517.404	794	804
517.42	743	792
517.436	761	814
517.452	783	885
517.468	760	857
517.484	804	872
517.5	786	856
517.517	796	864
517.533	849	900
517.549	827	864
517.565	841	937
517.581	844	948
517.597	830	916
517.613	850	918
517.63	874	934
517.646	843	953
517.662	906	911
517.678	927	911
517.694	895	917
517.71	909	985
517.727	891	975
517.743	882	974
517.759	904	979
517.775	923	934
517.791	944	994
517.807	939	1019
517.823	965	990
517.84	988	1000
517.856	1004	1070
517.872	1034	1075
517.888	985	1021
517.904	1023	1066
517.92	1016	1044
517.937	976	1055
517.953	1007	1038
517.969	1046	1079
517.985	1025	1108
518.001	1071	1081
518.017	1103	1149
518.033	1120	1153
518.05	1073	1145
518.066	1073	1173
518.082	1126	1174
518.098	1114	1187
518.114	1078	1210
518.13	1084	1198
518.146	1115	1202
518.163	1108	1220
518.179	1130	1232
518.195	1133	1238
518.211	1146	1258
518.227	1160	1259
518.243	1206	1279
518.259	1243	1258
518.276	1223	1235
518.292	1282	1277
518.308	1294	1286
518.324	1297	1332
518.34	1303	1288
518.356	1294	1293
518.372	1294	1269
518.389	1280	1313
518.405	1230	1341
518.421	1259	1378
518.437	1261	1408
518.453	1294	1374
518.469	1339	1467
518.486	1289	1414
518.502	1336	1408
518.518	1338	1415
518.534	1335	1401
518.55	1351	1404
518.566	1362	1372
518.582	1352	1428
518.599	1335	1436
518.615	1378	1465
518.631	1389	1494
518.647	1424	1514
518.663	1455	1475
518.679	1462	1481
518.695	1418	1492
518.712	1370	1464
518.728	1460	1422
518.744	1415	1490
518.76	1445	1496
518.776	1460	1581
518.792	1495	1598
518.808	1486	1587
518.825	1563	1627
518.841	1539	1534
518.857	1533	1535
518.873	1625	1564
518.889	1623	1544
518.905	1543	1547
518.921	1535	1566
518.938	1573	1641
518.954	1537	1630
518.97	1518	1595
518.986	1488	1653
519.002	1535	1651
519.018	1563	1614
519.034	1558	1625
519.051	1608	1706
519.067	1682	1781
519.083	1583	1792
519.099	1629	1758
519.115	1616	1795
519.131	1567	1821
519.147	1603	1812
519.164	1604	1770
519.18	1745	1817
519.196	1738	1816
519.212	1786	1846
519.228	1751	1879
519.244	1759	1869
519.26	1792	1869
519.277	1775	1918
519.293	1767	1912
519.309	1746	1913
519.325	1758	1915
519.341	1764	1958
519.357	1785	1961
519.373	1768	1985
519.39	1773	1922
519.406	1783	1888
519.422	1863	1897
519.438	1914	1894
519.454	1865	1860
519.47	1869	1866
519.486	1853	1886
519.503	1910	1936
519.519	1950	1997
519.535	1919	1928
519.551	1963	1947
519.567	1916	1884
519.583	1933	1899
519.599	1954	1889
519.615	1909	1979
519.632	1972	2112
519.648	1929	2156
519.664	1995	2171
519.68	1970	2215
519.696	2033	2236
519.712	2096	2210
519.728	2130	2191
519.745	2162	2102
519.761	2166	2095
519.777	2150	2149
519.793	2205	2177
519.809	2144	2211
519.825	2179	2230
519.841	2157	2301
519.858	2195	2335
519.874	2163	2331
519.89	2132	2355
519.906	2107	2322
519.922	2234	2325
519.938	2245	2349
519.954	2205	2370
519.97	2226	2379
519.987	2309	2392
520.003	2339	2435
520.019	2358	2416
520.035	2296	2440
520.051	2331	2457
520.067	2404	2490
520.083	2440	2458
520.1	2409	2468
520.116	2508	2442
520.132	2551	2484
520.148	2562	2521
520.164	2500	2510
520.18	2519	2567
520.196	2498	2469
520.213	2508	2509
520.229	2539	2565
520.245	2617	2650
520.261	2583	2700
520.277	2550	2660
520.293	2570	2791
520.309	2585	2799
520.326	2629	2868
520.342	2708	2803
520.358	2740	2750
520.374	2789	2800
520.39	2756	2859
520.406	2736	2849
520.422	2792	2916
520.438	2765	2884
520.455	2750	2904
520.471	2747	2950
520.487	2738	3006
520.503	2820	2983
520.519	2890	2988
520.535	3051	3070
520.551	3073	3124
520.567	3038	3209
520.584	2986	3251
520.6	2999	3225
520.616	3011	3225
520.632	3089	3245
520.648	3092	3333
520.664	3127	3355
520.68	3142	3394
520.697	3201	3343
520.713	3233	3259
520.729	3305	3349
520.745	3351	3379
520.761	3411	3465
520.777	3435	3416
520.793	3492	3422
520.809	3514	3461
520.826	3559	3443
520.842	3592	3480
520.858	3518	3604
520.874	3618	3661
520.89	3632	3810
520.906	3759	3901
520.922	3774	3946
520.939	3704	3863
520.955	3671	3841
520.971	3759	3803
520.987	3876	3860
521.003	3900	3878
521.019	3881	3938
521.035	3881	3977
521.051	3874	4052
521.068	3867	4031
521.084	3896	4024
521.1	3865	4232
521.116	3935	4245
521.132	3939	4382
521.148	3980	4289
521.164	3989	4295
521.18	4054	4214
521.197	3992	4118
521.213	4093	4143
521.229	4133	4100
521.245	4169	4233
521.261	4284	4422
521.277	4349	4509
521.293	4360	4606
521.31	4332	4614
521.326	4293	4568
521.342	4277	4581
521.358	4343	4567
521.374	4298	4630
521.39	4378	4656
521.406	4334	4559
521.422	4414	4583
521.439	4411	4523
521.455	4478	4437
521.471	4406	4514
521.487	4411	4554
521.503	4509	4619
521.519	4614	4731
521.535	4539	4703
521.551	4543	4688
521.568	4611	4825
521.584	4705	4781
521.6	4780	4724
521.616	4786	4792
521.632	4709	4773
521.648	4691	4906
521.664	4711	5016
521.68	4655	5145
521.697	4677	5259
521.713	4741	5258
521.729	4896	5101
521.745	4982	5085
521.761	5088	5108
521.777	5216	5196
521.793	5255	5337
521.809	5236	5379
521.826	5247	5439
521.842	5233	5454
521.858	5250	5594
521.874	5273	5493
521.89	5163	5511
521.906	5046	5441
521.922	5055	5319
521.938	5065	5189
521.954	5121	5215
521.971	5096	5291
521.987	5137	5428
522.003	5190	5414
522.019	5347	5534
522.035	5359	5698
522.051	5448	5699
522.067	5365	5576
522.083	5384	5644
522.1	5436	5616
522.116	5433	5641
522.132	5351	5662
522.148	5380	5701
522.164	5448	5660
522.18	5550	5611
522.196	5515	5596
522.213	5508	5629
522.229	5567	5619
522.245	5494	5535
522.261	5500	5474
522.277	5605	5518
522.293	5692	5597
522.309	5749	5696
522.325	5820	5799
522.341	5731	5964
522.358	5818	5932
522.374	5815	5844
522.39	5946	5814
522.406	5876	5691
522.422	5893	5762
522.438	5839	5826
522.454	5818	5833
522.47	5818	5825
522.487	5809	5885
522.503	5877	6064
522.519	5877	5984
522.535	5810	5995
522.551	5937	5925
522.567	6022	5918
522.583	6061	6075
522.599	6130	6127
522.616	6107	6229
522.632	6038	6268
522.648	6046	6141
522.664	6090	6113
522.68	6052	6248
522.696	5881	6222
522.712	5873	6049
522.728	5855	5951
522.744	6009	5885
522.761	5998	5871
522.777	6005	5834
522.793	6060	5964
522.809	6058	5989
522.825	5995	5990
522.841	5974	6060
522.857	6093	6014
522.873	6050	6053
522.89	6088	6117
522.906	5999	6214
522.922	5993	6380
522.938	6026	6408
522.954	6082	6294
522.97	6179	6120
522.986	6173	6144
523.002	6143	6195
523.018	6231	6148
523.035	6310	6131
523.051	6504	6185
523.067	6491	6262
523.083	6535	6296
523.099	6520	6322
523.115	6471	6401
523.131	6428	6492
523.147	6334	6407
523.164	6292	6440
523.18	6218	6443
523.196	6292	6532
523.212	6177	6517
523.228	6199	6547
523.244	6132	6474
523.26	6223	6431
523.276	6283	6376
523.292	6298	6358
523.309	6329	6254
523.325	6310	6230
523.341	6253	6237
523.357	6329	6281
523.373	6276	6365
523.389	6210	6295
523.405	6319	6334
523.421	6387	6338
523.437	6299	6381
523.454	6164	6419
523.47	6123	6404
523.486	6021	6419
523.502	6085	6317
523.518	6051	6273
523.534	6209	6233
523.55	6199	6191
523.566	6195	6351
523.582	6245	6486
523.599	6282	6618
523.615	6355	6653
523.631	6572	6496
523.647	6526	6516
523.663	6559	6497
523.679	6565	6409
523.695	6421	6358
523.711	6389	6225
523.727	6124	5983
523.744	6127	5977
523.76	6050	5842
523.776	6095	6020
523.792	6014	6051
523.808	5990	6069
523.824	6045	6141
523.84	6088	6108
523.856	6077	6134
523.872	5988	6183
523.889	6014	6258
523.905	6131	6129
523.921	6126	6096
523.937	6176	6074
523.953	6084	6022
523.969	5962	6094
523.985	5921	6088
524.001	6022	6076
524.017	5978	6126
524.034	5961	6090
524.05	6004	5955
524.066	5950	5852
524.082	6001	5916
524.098	6053	5956
524.114	6111	6039
524.13	6186	6160
524.146	6224	6131
524.162	6191	6199
524.179	6173	6336
524.195	6134	6155
524.211	6165	6043
524.227	6219	6022
524.243	6082	6123
524.259	6009	6112
524.275	6039	6083
524.291	6120	6004
524.307	6172	5875
524.323	6027	5836
524.34	5946	5780
524.356	6091	5784
524.372	6103	5780
524.388	6056	5786
524.404	6051	5900
524.42	6050	5885
524.436	6108	6034
524.452	6153	6002
524.469	6109	5936
524.485	6102	5862
524.501	6117	5938
524.517	6062	5987
524.533	6105	6114
524.549	5941	6248
524.565	5910	6291
524.581	5697	6146
524.597	5722	6086
524.613	5780	5972
524.63	5712	6087
524.646	5671	6079
524.662	5715	6024
524.678	5746	5964
524.694	5827	5884
524.71	5829	5775
524.726	5790	5809
524.742	5892	5738
524.758	5945	5771
524.775	5923	5670
524.791	5762	5531
524.807	5667	5421
524.823	5669	5419
524.839	5624	5383
524.855	5679	5438
524.871	5647	5447
524.887	5594	5349
524.903	5644	5300
524.919	5753	5370
524.935	5800	5467
524.952	5802	5504
524.968	5734	5614
524.984	5617	5585
525	5652	5520
525.016	5646	5486
525.032	5682	5528
525.048	5719	5577
525.064	5496	5536
525.08	5644	5530
525.097	5633	5472
525.113	5714	5350
525.129	5639	5308
525.145	5558	5289
525.161	5529	5395
525.177	5421	5351
525.193	5326	5411
525.209	5331	5420
525.225	5436	5452
525.241	5413	5425
525.258	5482	5513
525.274	5439	5539
525.29	5366	5380
525.306	5390	5363
525.322	5463	5298
525.338	5515	5333
525.354	5559	5417
525.37	5405	5353
525.386	5391	5375
525.403	5297	5399
525.419	5313	5401
525.435	5418	5278
525.451	5362	5342
525.467	5413	5341
525.483	5370	5412
525.499	5143	5269
525.515	5207	5223
525.531	5260	5282
525.547	5359	5253
525.564	5353	5262
525.58	5410	5180
525.596	5434	5235
525.612	5299	5207
525.628	5226	5152
525.644	5108	5109
525.66	5021	5122
525.676	4897	5115
525.692	4914	5033
525.708	4963	5081
525.724	4921	5101
525.741	4992	5036
525.757	4966	4792
525.773	5052	4690
525.789	5118	4777
525.805	5051	4905
525.821	5073	4937
525.837	5118	4982
525.853	5168	4943
525.869	5100	4969
525.885	5125	4927
525.902	5007	4870
525.918	4954	4808
525.934	4860	4793
525.95	4859	4698
525.966	4786	4721
525.982	4783	4731
525.998	4720	4668
526.014	4636	4585
526.03	4785	4582
526.046	4801	4598
526.062	4804	4664
526.079	4724	4626
526.095	4664	4575
526.111	4597	4491
526.127	4600	4413
526.143	4550	4415
526.159	4594	4423
526.175	4502	4521
526.191	4609	4471
526.207	4600	4574
526.223	4533	4537
526.24	4558	4458
526.256	4454	4530
526.272	4451	4441
526.288	4398	4467
526.304	4368	4410
526.32	4381	4334
526.336	4427	4306
526.352	4397	4275
526.368	4473	4280
526.384	4393	4198
526.401	4426	4078
526.417	4343	4106
526.433	4311	4039
526.449	4226	4109
526.465	4277	4112
526.481	4252	4063
526.497	4299	4029
526.513	4206	3937
526.529	4138	3925
526.545	4031	3825
526.561	3940	3757
526.578	3959	3727
526.594	4000	3705
526.61	4056	3734
526.626	4024	3813
526.642	4003	3883
526.658	3986	4027
526.674	3988	4045
526.69	3920	4048
526.706	3925	3915
526.722	3942	3887
526.738	3911	3778
526.755	3876	3782
526.771	3885	3698
526.787	3922	3635
526.803	3868	3575
526.819	3756	3606
526.835	3799	3631
526.851	3662	3608
526.867	3632	3675
526.883	3678	3701
526.899	3702	3613
526.915	3637	3567
526.932	3632	3503
526.948	3616	3485
526.964	3576	3456
526.98	3602	3499
526.996	3648	3422
527.012	3618	3429
527.028	3520	3354
527.044	3432	3378
527.06	3393	3331
527.076	3493	3415
527.092	3460	3339
527.109	3477	3374
527.125	3437	3322
527.141	3341	3258
527.157	3334	3224
527.173	3229	3247
527.189	3241	3243
527.205	3282	3204
527.221	3258	3171
527.237	3169	3185
527.253	3240	3137
527.269	3265	3096
527.285	3375	3011
527.302	3485	2922
527.318	3460	2912
527.334	3384	2955
527.35	3288	2970
527.366	3249	3038
527.382	3154	2981
527.398	3123	2965
527.414	3083	2925
527.43	3017	2961
527.446	3047	2974
527.462	3024	2992
527.479	2987	2955
527.495	2948	2938
527.511	2930	3007
527.527	2935	2879
527.543	2861	2870
527.559	2890	2791
527.575	2907	2796
527.591	2870	2721
527.607	2710	2702
527.623	2695	2722
527.639	2654	2697
527.655	2644	2756
527.672	2657	2788
527.688	2729	2798
527.704	2686	2797
527.72	2821	2823
527.736	2778	2811
527.752	2677	2726
527.768	2603	2671
527.784	2566	2636
527.8	2542	2528
527.816	2436	2517
527.832	2426	2484
527.849	2479	2436
527.865	2429	2384
527.881	2401	2388
527.897	2436	2360
527.913	2406	2349
527.929	2395	2313
527.945	2363	2320
527.961	2340	2275
527.977	2311	2247
527.993	2309	2285
528.009	2381	2410
528.025	2355	2416
528.042	2382	2364
528.058	2323	2303
528.074	2268	2301
528.09	2240	2189
528.106	2290	2189
528.122	2268	2188
528.138	2292	2184
528.154	2239	2134
528.17	2273	2174
528.186	2223	2121
528.202	2224	2160
528.218	2216	2163
528.234	2182	2131
528.251	2216	2090
528.267	2192	2127
528.283	2139	2020
528.299	2099	2048
528.315	2133	1976
528.331	2070	1973
528.347	2085	1980
528.363	2039	1990
528.379	2041	1935
528.395	2057	1954
528.411	2033	1902
528.427	1953	1896
528.443	1892	1868
528.46	1900	1880
528.476	1878	1807
528.492	1818	1809
528.508	1796	1796
528.524	1793	1772
528.54	1773	1754
528.556	1757	1702
528.572	1839	1713
528.588	1813	1660
528.604	1803	1686
528.62	1779	1660
528.636	1684	1669
528.653	1688	1627
528.669	1730	1681
528.685	1715	1586
528.701	1716	1604
528.717	1680	1572
528.733	1667	1569
528.749	1632	1550
528.765	1572	1494
528.781	1570	1501
528.797	1573	1471
528.813	1562	1497
528.829	1578	1488
528.845	1517	1461
528.862	1504	1512
528.878	1488	1475
528.894	1393	1447
528.91	1438	1400
528.926	1503	1424
528.942	1499	1429
528.958	1462	1422
528.974	1447	1400
528.99	1426	1434
529.006	1436	1364
529.022	1423	1365
529.038	1374	1342
529.054	1347	1361
529.071	1289	1331
529.087	1316	1293
529.103	1233	1294
529.119	1226	1302
529.135	1248	1272
529.151	1218	1265
529.167	1236	1300
529.183	1211	1247
529.199	1228	1211
529.215	1187	1182
529.231	1199	1104
529.247	1125	1097
529.263	1162	1128
529.279	1156	1123
529.295	1104	1110
529.312	1146	1140
529.328	1163	1133
529.344	1074	1076
529.36	1113	1061
529.376	1116	1049
529.392	1084	1102
529.408	1035	1049
529.424	1019	973
529.44	1003	1017
529.456	987	955
529.472	948	883
529.488	992	949
529.504	997	936
529.521	969	919
529.537	939	897
529.553	946	878
529.569	943	890
529.585	963	844
529.601	934	827
529.617	937	843
529.633	916	883
529.649	853	859
529.665	871	888
529.681	842	864
529.697	855	855
529.713	831	817
529.729	839	831
529.745	834	816
529.762	845	816
529.778	847	803
529.794	816	811
529.81	840	791
529.826	788	758
529.842	812	763
529.858	772	750
529.874	777	789
529.89	742	758
529.906	760	781
529.922	746	749
529.938	738	691
529.954	678	690
529.97	668	684
529.987	688	680
530.003	680	625
530.019	683	668
530.035	673	652
530.051	653	618
530.067	650	626
530.083	662	606
530.099	655	589
530.115	641	566
530.131	618	576
530.147	598	603
530.163	661	583
530.179	632	605
530.195	599	581
530.211	601	570
530.227	559	513
530.244	548	525
530.26	550	546
530.276	585	537
530.292	556	556
530.308	525	509
530.324	526	507
530.34	497	466
530.356	480	467
530.372	496	456
530.388	523	516
530.404	513	471
530.42	482	461
530.436	475	405
530.452	448	439
530.468	511	445
530.485	467	458
530.501	482	429
530.517	478	433
530.533	449	438
530.549	438	456
530.565	412	417
530.581	430	423
530.597	429	384
530.613	419	400
530.629	416	381
530.645	396	336
530.661	378	347
530.677	399	359
530.693	421	355
530.709	393	344
530.726	398	368
530.742	380	352
530.758	380	347
530.774	354	356
530.79	399	361
530.806	366	329
530.822	363	323
530.838	364	324
530.854	365	342
530.87	316	316
530.886	328	267
530.902	308	289
530.918	328	302
530.934	344	332
530.95	282	298
530.966	326	341
530.982	292	286
530.999	302	271
531.015	271	251
531.031	307	262
531.047	274	277
531.063	298	273
531.079	288	292
531.095	293	258
531.111	283	281
531.127	240	226
531.143	243	241
531.159	215	213
531.175	250	247
531.191	261	222
531.207	246	234
531.223	239	226
531.239	243	220
531.255	224	193
531.272	221	198
531.288	201	201
531.304	224	193
531.32	200	206
531.336	214	216
531.352	237	218
531.368	210	210
531.384	248	233
531.4	176	175
531.416	191	182
531.432	212	179
531.448	196	159
531.464	195	172
531.48	141	148
531.496	177	188
531.512	192	188
531.528	173	173
531.545	139	157
531.561	157	156
531.577	151	169
531.593	155	170
531.609	176	178
531.625	144	133
531.641	138	118
531.657	161	175
531.673	137	147
531.689	162	147
531.705	130	149
531.721	166	107
531.737	119	106
531.753	154	127
531.769	136	127
531.785	131	136
531.801	104	73
531.817	125	112
531.833	101	130
531.85	103	127
531.866	92	90
531.882	129	136
531.898	91	114
531.914	84	132
531.93	100	97
531.946	100	90
531.962	97	105
531.978	103	116
531.994	78	64
532.01	109	113
532.026	88	91
532.042	84	98
532.058	71	73
532.074	92	102
532.09	83	73
532.106	70	94
532.122	53	70
532.138	96	82
532.155	98	61
532.171	84	63
532.187	86	61
532.203	71	87
532.219	88	94
532.235	89	82
532.251	58	60
532.267	62	73
532.283	76	71
532.299	55	67
532.315	44	34
532.331	69	72
532.347	64	51
532.363	77	80
532.379	73	56
532.395	71	71
532.411	59	54
532.427	83	66
532.443	70	41
532.46	54	61
532.476	67	65
532.492	37	49
532.508	33	36
532.524	31	32
532.54	70	49
532.556	62	33
532.572	54	34
532.588	49	47
532.604	45	49
532.62	34	41
532.636	42	66
532.652	65	46
532.668	33	50
532.684	67	60
532.7	46	45
532.716	47	47
532.732	28	36
532.748	59	47
532.764	65	35
532.781	46	39
532.797	61	14
532.813	44	-1
532.829	32	18
532.845	36	50
532.861	46	53
532.877	28	18
532.893	27	14
532.909	15	48
532.925	59	36
532.941	31	40
532.957	21	28
532.973	33	10
532.989	61	57
533.005	37	25
533.021	41	11
533.037	19	32
533.053	5	11
533.069	31	65
533.085	13	20
533.101	27	18
533.117	18	18
533.133	24	39
533.149	33	21
533.166	27	1
533.182	35	27
533.198	19	17
533.214	22	16
533.23	6	20
533.246	47	21
533.262	27	3
533.278	10	27
533.294	16	4
533.31	6	47
533.326	11	50
533.342	-15	1
533.358	41	52
533.374	17	20
533.39	32	19
533.406	37	42
533.422	50	24
533.438	22	33
533.454	2	4
533.47	0	32
533.486	24	35
533.503	29	29
533.518	-19	3
533.535	-21	6
533.551	44	53
533.567	18	9
533.583	6	14
533.599	-6	5
533.615	-10	15
533.631	10	3
533.647	-8	13
533.663	-7	-5
533.679	11	-6
533.695	12	13
533.711	14	-6
533.727	-9	9
533.743	-5	3
533.759	-4	3
533.775	29	37
533.791	17	7
533.807	-7	11
533.823	20	0
533.839	-12	-34
533.855	16	-11
533.871	10	0
533.887	11	26
533.904	-7	-10
533.919	10	8
533.936	-20	10
533.952	14	29
533.968	18	18
533.984	17	14
534	22	15
534.016	14	10
534.032	-6	-15
534.048	0	1
534.064	-3	10
534.08	-6	7
534.096	-16	-23
534.112	33	45
534.128	-3	19
534.144	-4	-29
534.16	-1	-14
534.176	-1	-6
534.192	-3	29
534.208	17	20
534.224	9	13
534.24	-3	-15
534.256	-26	-10
534.272	11	8
534.288	-15	11
534.304	11	-6
534.32	22	7
534.336	7	28
534.352	-20	-10
534.369	-15	1
534.385	8	5
534.401	25	10
534.417	29	27
534.433	13	26
534.449	9	15
534.465	10	10
534.481	-14	-2
534.497	-19	-17
534.513	24	34
534.529	19	23
534.545	-8	22
534.561	13	14
534.577	7	18
534.593	2	34
534.609	0	26
534.625	1	32
534.641	13	12
534.657	28	12
534.673	11	8
534.689	1	-5
534.705	25	9
534.721	1	-13
534.737	15	4
534.753	33	6
534.769	2	3
534.785	7	-5
534.801	12	28
534.817	9	3
534.833	36	23
534.849	28	36
534.866	-16	-24
534.882	22	13
534.898	4	-13
534.914	25	24
534.93	11	-7
534.946	-12	-21
534.962	22	30
534.978	41	57
534.994	-27	-15
535.01	-9	1
535.026	0	6
535.042	3	13
535.058	-6	-9
535.074	-15	-15
535.09	12	-8
535.106	18	4
535.122	22	2
535.138	6	-4
535.154	19	6
535.17	33	23
535.186	15	7
535.202	-16	-15
535.218	-4	-8
535.234	28	43
535.25	-1	9
535.266	-1	19
535.282	12	-2
535.298	13	26
535.314	-24	-14
535.33	-4	-8
535.346	-14	5
535.362	-16	5
535.378	34	12
535.394	-14	-17
535.41	6	9
535.427	2	26
535.443	3	2
535.459	-19	-20
535.475	23	15
535.491	1	16
535.507	-9	-18
535.523	25	16
535.539	-10	-11
535.555	-9	3
535.571	-37	-19
535.587	-11	-22
535.603	19	33
535.619	-10	-5
535.635	-8	-15
535.651	-16	-7
535.667	-5	-20
535.683	-11	10
535.699	-15	-9
535.715	-3	27
535.731	-32	-4
535.747	9	14
535.763	-11	3
535.779	-13	-9
535.795	-2	-8
535.811	-5	-17
535.827	13	-4
535.843	7	15
535.859	17	15
535.875	6	5
535.891	26	20
535.907	-22	-8
535.923	-12	3
535.939	11	18
535.955	3	-10
535.971	43	28
535.987	25	-11
536.003	32	40
536.019	8	8
536.035	-16	-15
536.052	13	7
536.067	17	26
536.083	-15	6
536.099	-5	-28
536.116	-22	1
536.132	-25	-17
536.148	4	6
536.164	2	12
536.18	2	20
536.196	-10	-17
536.212	-3	13
536.228	13	-9
536.244	-17	2
536.26	31	23
536.276	12	-1
536.292	13	-19
536.308	23	11
536.324	1	19
536.34	-7	-5
536.356	13	22
536.372	4	-41
536.388	28	33
536.404	36	26
536.42	10	7
536.436	23	26
536.452	20	27
536.468	-10	-7
536.484	-11	1
536.5	-5	-26
536.516	11	23
536.532	-6	4
536.548	-3	7
536.564	-3	9
536.58	19	1
536.596	-7	-8
536.612	2	-6
536.628	-6	-7
536.644	-6	-4
536.66	-44	-24
536.676	10	-8
536.692	7	-9
536.708	35	15
536.724	11	-3
536.74	6	-27
536.756	22	-5
536.772	-19	10
536.788	-16	-6
536.804	7	22
536.82	30	29
536.836	-8	-4
536.852	7	0
536.868	-18	-5
536.884	3	2
536.9	-3	11
536.916	-1	-12
536.932	-24	-27
536.948	33	9
536.964	10	0
536.98	-8	-13
536.997	18	14
537.013	6	-7
537.029	-14	-11
537.044	8	7
537.061	6	-25
537.077	-37	-26
537.093	12	0
537.109	-19	-11
537.125	13	20
537.141	-2	-10
537.157	0	-20
537.173	7	7
537.189	-18	-27
537.205	-4	6
537.221	12	0
537.237	-14	1
537.253	-4	12
537.269	1	-3
537.285	-18	-3
537.301	-1	-17
537.317	11	13
537.333	-11	2
537.349	6	-22
537.365	8	-5
537.381	-2	-16
537.397	16	14
537.413	-21	-24
537.429	9	-19
537.445	-26	-16
537.461	20	21
537.477	9	11
537.493	-15	-4
537.509	-20	-12
537.525	-17	-9
537.541	12	0
537.557	-8	10
537.573	-8	-14
537.589	26	11
537.605	-2	-3
537.621	-20	17
537.637	-12	-19
537.653	-13	-1
537.669	9	13
537.685	-29	-17
537.701	11	11
537.717	-9	-4
537.733	5	0
537.749	22	15
537.765	-12	-21
537.781	-20	6
537.797	39	18
537.813	9	-2
537.829	-44	-36
537.845	10	-6

## Sheet: Fig2.d
	THG intensity (arb. units)
Temperature (K)	σ- excitation	σ+ excitation
1.85	6.63794e+06	5.11323e+06
10	6.58908e+06	5.00947e+06
15	6.46726e+06	4992667
20	6.41207e+06	5.02551e+06
25	6.28921e+06	4.96337e+06
30	6303226	5.12505e+06
35	5.57033e+06	4.78416e+06
40	5002234	4.40009e+06
45	3966018	3633948
50	3.87714e+06	3.58865e+06
55	4.22061e+06	3.85965e+06

## Sheet: Fig2.e
	THG intensity (arb. units)
	σ- excitation	Error bar	σ+ excitation	Error bar
-5	8342760		11070600
-4.5	8461772	5933	11173300	29850
-4	8.66609e+06	26400.5	11316500	17600
-3.5	8971752	13857	11500400	36550
-3	9379731	1252	11711100	35850
-2.5	9995451	1668	12040800	89850
-2	10843800	17650	12375400	112200
-1.5	11748500	2300	12525800	29000
-1	12259600	6800	11720700	56800
-0.9	12141600	35200	11378700	59500
-0.8	12078300	42800	10985400	59400
-0.7	11859000	37350	10506800	20600
-0.6	11625400	45850	10064400	11600
-0.5	11317000	11100	9.48767e+06	15580.5
-0.4	10939900	59550	8868627	945
-0.3	10506700	16400	8328551	51266
-0.2	10074500	26750	7.78312e+06	57759.5
-0.1	9.69142e+06	3953.5	7353043	30156
0	9.25784e+06	17321.5	6946006	78484
0.1	8955038	67117	6.68134e+06	26077.5
0.2	8831426	115269	6570656	55318
0.3	8783601	93109	6608395	42186
0.4	8816058	125150	6794981	64218
0.5	8990626	119362	7.05991e+06	43262.5
0.6	9228605	108796	7.4017e+06	61902.5
0.7	9.54064e+06	132824	7.82715e+06	34079.5
0.8	9.91172e+06	86588.5	8325302	29124
0.9	10296300	46300	8.81004e+06	9462.5
1	10655000	50650	9332538	4902
1.5	12481500	54000	11449300	68300
2	13410600	54850	12645100	60600
2.5	13803600	91250	13186800	81350
3	13965000	18650	13417500	1850
3.5	14025900	31750	13598700	65900
4	13986000	64850	13711300	106200
4.5	13993500	15100	13754000	2900
5	13933700		13878900

## Sheet: Fig3.a
B\T	2	10	15	20	25	30	35	40	45	50
-5	-0.14051	-0.14181	-0.05891	-0.0021	0.01214	0.00226	0.02971	0.0371	0.04126	0.05797
-4.5	-0.13975	-0.13094	-0.0439	0.01143	0.02542	0.01205	0.03448	0.04367	0.04719	0.0556
-4	-0.13337	-0.10804	-0.02708	0.02711	0.03632	0.02309	0.03997	0.05076	0.0512	0.06261
-3.5	-0.12431	-0.08546	-0.01259	0.04402	0.05412	0.03692	0.05006	0.05364	0.05357	0.06732
-3	-0.11198	-0.06779	0.01016	0.06332	0.06601	0.04519	0.05139	0.05789	0.0606	0.07102
-2.5	-0.09642	-0.04173	0.03052	0.07937	0.08264	0.05762	0.05944	0.06338	0.05947	0.06911
-2	-0.07127	-0.00441	0.05754	0.09687	0.09539	0.06548	0.06349	0.06334	0.06416	0.06806
-1.5	-0.03327	0.0314	0.0817	0.11326	0.1082	0.07664	0.0702	0.06533	0.06538	0.07155
-1	0.02462	0.0741	0.10754	0.12927	0.12601	0.08669	0.0727	0.06916	0.06287	0.07
-0.9	0.0336	0.08112	0.11644	0.13293	0.12466	0.08619	0.07613	0.06991	0.06369	0.07165
-0.8	0.04832	0.09284	0.11477	0.13541	0.12937	0.0903	0.07542	0.06988	0.06602	0.07186
-0.7	0.05791	0.09626	0.12436	0.13493	0.13801	0.08924	0.07804	0.06782	0.06498	0.07037
-0.6	0.07058	0.10522	0.13126	0.13743	0.12726	0.08976	0.07406	0.07083	0.06655	0.06771
-0.5	0.08826	0.11498	0.13153	0.14127	0.13093	0.09289	0.07598	0.07042	0.06231	0.06934
-0.4	0.10192	0.11668	0.13665	0.14292	0.1334	0.0897	0.07658	0.06954	0.06526	0.07344
-0.3	0.11792	0.12647	0.13654	0.14322	0.1306	0.09587	0.07413	0.0721	0.06481	0.06711
-0.2	0.13066	0.13108	0.13722	0.14552	0.13696	0.09345	0.07514	0.07038	0.06249	0.06622
-0.1	0.13901	0.13537	0.14084	0.14653	0.13448	0.09557	0.0779	0.06896	0.06582	0.06719
0	0.15156	0.14533	0.14655	0.14099	0.12041	0.09611	0.07519	0.06552	0.04867	0.05859
0.1	0.1468	0.14677	0.14371	0.13758	0.1225	0.09225	0.07474	0.064	0.0496	0.05949
0.2	0.1477	0.14629	0.1446	0.13576	0.1238	0.09153	0.07411	0.06236	0.04723	0.05541
0.3	0.13567	0.14393	0.14864	0.13274	0.12562	0.09271	0.07619	0.06159	0.04727	0.05711
0.4	0.12601	0.14228	0.14768	0.13241	0.12393	0.09209	0.07268	0.05996	0.04547	0.0554
0.5	0.10858	0.13943	0.14651	0.13182	0.12496	0.09297	0.0729	0.05939	0.04458	0.0597
0.6	0.08836	0.13487	0.1449	0.1281	0.12322	0.09256	0.07002	0.05907	0.04507	0.058
0.7	0.07899	0.13326	0.13958	0.12313	0.12014	0.09276	0.06878	0.0567	0.04062	0.05123
0.8	0.06504	0.12673	0.13811	0.12008	0.12239	0.09106	0.06959	0.0602	0.04043	0.04987
0.9	0.05194	0.12108	0.13569	0.11893	0.12122	0.08799	0.06902	0.05446	0.04076	0.049
1	0.04506	0.11276	0.13346	0.11892	0.12061	0.08735	0.06812	0.05642	0.03772	0.0535
1.5	0.02288	0.07901	0.11104	0.09786	0.11	0.08183	0.05877	0.04851	0.03314	0.05004
2	0.01362	0.05445	0.09301	0.0768	0.09626	0.07396	0.05284	0.04271	0.02783	0.04353
2.5	0.01218	0.03639	0.06977	0.06233	0.08819	0.06579	0.04135	0.03674	0.02346	0.03405
3	0.00624	0.02444	0.05764	0.04501	0.07503	0.05756	0.02928	0.0264	0.01277	0.02842
3.5	0.00313	0.0164	0.04766	0.03119	0.05944	0.04808	0.02525	0.02466	0.00771	0.01707
4	-0.00171	0.01208	0.03989	0.02342	0.04996	0.03828	0.0141	0.01329	0.00238	0.01521
4.5	-0.00295	0.00737	0.03265	0.01512	0.03641	0.02713	0.01041	0.00544	-0.00434	0.01076
5	-0.00728	0.000548605	0.02797	0.00611	0.03371	0.01708	0.00262	-0.00142	-0.0121	-0.000233784

## Sheet: Fig3.b
X	Y	yEr±	Y	yEr±	Y	yEr±	Y	yEr±	Y	yEr±	Y	yEr±	Y	yEr±	Y	yEr±	Y	yEr±	Y	yEr±	Y	yEr±
2	0.15156	0.00014	0.1468	0.00353	0.1477	0.00348	0.13567	0.0036	0.12601	0.00341	0.10858	0.00371	0.08836	0.00328	0.07899	0.00357	0.06504	0.00377	0.05194	0.00334	0.04506	0.0021
5	0.14981	0.00094	0.14909	0.00159	0.15069	0.00163	0.14813	0.00154	0.13781	0.00166	0.13286	0.00149	0.12231	0.00166	0.11385	0.00147	0.10736	0.00147	0.09234	0.00171	0.08305	0.0003
10	0.14533	0.00356	0.14677	0.00232	0.14629	0.00227	0.14393	0.0024	0.14228	0.00236	0.13943	0.00245	0.13487	0.0022	0.13326	0.00239	0.12673	0.00218	0.12108	0.00241	0.11276	0.00089
15	0.14655	0.00938	0.14371	0.00542	0.1446	0.00556	0.14864	0.0053	0.14768	0.00518	0.14651	0.0058	0.1449	0.00563	0.13958	0.00515	0.13811	0.00585	0.13569	0.00512	0.13346	0.00875
20	0.13781	0.00457	0.13925	0.00383	0.14044	0.0037	0.13923	0.00395	0.13737	0.00389	0.1373	0.00366	0.13917	0.00406	0.13785	0.00368	0.13646	0.0041	0.1315	0.00359	0.13089	0.00446
25	0.12041	0.00579	0.1225	0.0064	0.1238	0.00622	0.12562	0.00658	0.12393	0.00631	0.12496	0.00686	0.12322	0.00612	0.12014	0.00672	0.12239	0.00664	0.12122	0.00605	0.12061	0.00628
30	0.09611	0.00124	0.09225	0.00176	0.09153	0.0018	0.09271	0.0017	0.09209	0.00182	0.09297	0.00163	0.09256	0.0019	0.09276	0.00168	0.09106	0.00162	0.08799	0.00188	0.08735	0.00173
35	0.07519	6e-05	0.07474	0.00199	0.07411	0.00205	0.07619	0.00192	0.07268	0.00207	0.0729	0.00213	0.07002	0.00187	0.06878	0.00214	0.06959	0.00215	0.06902	0.00191	0.06812	0.00111
40	0.06552	0.00033	0.064	0.00294	0.06236	0.00288	0.06159	0.00305	0.05996	0.00299	0.05939	0.00312	0.05907	0.00308	0.0567	0.00276	0.0602	0.00306	0.05446	0.00283	0.05642	0.0017
45	0.06247	0.00634	0.06359	0.00757	0.0626	0.00734	0.06184	0.00765	0.05916	0.00721	0.05891	0.00798	0.05992	0.00736	0.0574	0.00782	0.05556	0.00728	0.05511	0.00782	0.05172	0.00897
50	0.05873	0.00283	0.05626	0.00082	0.05845	0.00084	0.05719	0.00079	0.05644	0.00083	0.05178	0.00076	0.05318	0.00088	0.05172	0.00078	0.05233	0.00087	0.04906	0.00076	0.04972	0.00323

## Sheet: Fig3.c
X	Y	Y
	CrPS4-297 K	Graphite-2 K
-9	-0.00503	0.03286
-8	-0.00675	0.02604
-7	-0.01829	0.02208
-6	-0.02381	0.01595
-5	-0.0159	0.01267
-4	0.00798	0.00823
-3	-0.01185	0.00779
-2	0.01924	0.0107
-1	0.00166	0.01722
0	0.00641	0.01744
1	0.00247	0.03786
2	0.00549	0.03258
3	-0.000464	0.02176
4	0.00852	0.00758
5	0.02238	-0.00174
6	0.02814	-0.00769
7	0.03316	-0.01173
8	0.04569	-0.01643
9	0.03841	-0.01778

## Sheet: Fig4.a
X	Y	yEr±
-5	-0.14051
-4.5	-0.1381	0.00166
-4	-0.13264	0.00073
-3.5	-0.12351	0.0008
-3	-0.11053	0.00144
-2.5	-0.0928	0.00362
-2	-0.06595	0.00532
-1.5	-0.03202	0.00125
-1	0.02248	0.00214
-0.9	0.03244	0.00116
-0.8	0.04739	0.00093
-0.7	0.06046	0.00254
-0.6	0.07197	0.00138
-0.5	0.08793	0.00033
-0.4	0.10455	0.00263
-0.3	0.11565	0.00227
-0.2	0.12832	0.00234
-0.1	0.1372	0.00181
0	0.14746	0.00014
0.1	0.1454	0.00176
0.2	0.14676	0.00227
0.3	0.14131	0.00206
0.4	0.12943	0.00234
0.5	0.12026	0.00353
0.6	0.10984	0.0017
0.7	0.09862	0.00473
0.8	0.08697	0.0026
0.9	0.07778	0.0017
1	0.06615	0.00211
1.5	0.04314	0.00082
2	0.02938	0.00035
2.5	0.02285	0.00022
3	0.01999	0.00073
3.5	0.01547	0.00129
4	0.00992	0.00155
4.5	0.00864	0.00043
5	0.00197

## Sheet: Fig4.b
X	Y	Y
-5	-0.06927	-0.07124
-4.97996	-0.06897	-0.07149
-4.95992	-0.06869	-0.07172
-4.93988	-0.06842	-0.07194
-4.91984	-0.06816	-0.07214
-4.8998	-0.06792	-0.07232
-4.87976	-0.06768	-0.07249
-4.85972	-0.06746	-0.07265
-4.83968	-0.06724	-0.07279
-4.81964	-0.06704	-0.07291
-4.7996	-0.06684	-0.07303
-4.77956	-0.06666	-0.07312
-4.75952	-0.06648	-0.07321
-4.73948	-0.06631	-0.07328
-4.71944	-0.06615	-0.07335
-4.6994	-0.06599	-0.0734
-4.67936	-0.06584	-0.07344
-4.65932	-0.0657	-0.07347
-4.63928	-0.06557	-0.07348
-4.61924	-0.06543	-0.07349
-4.5992	-0.06531	-0.07349
-4.57916	-0.06518	-0.07348
-4.55912	-0.06506	-0.07347
-4.53908	-0.06495	-0.07344
-4.51904	-0.06484	-0.07341
-4.499	-0.06472	-0.07337
-4.47896	-0.06462	-0.07332
-4.45892	-0.06451	-0.07327
-4.43888	-0.0644	-0.07321
-4.41884	-0.0643	-0.07314
-4.3988	-0.06419	-0.07307
-4.37876	-0.06408	-0.073
-4.35872	-0.06397	-0.07292
-4.33868	-0.06387	-0.07284
-4.31864	-0.06375	-0.07275
-4.2986	-0.06364	-0.07266
-4.27856	-0.06352	-0.07257
-4.25852	-0.06341	-0.07248
-4.23848	-0.06328	-0.07238
-4.21844	-0.06315	-0.07229
-4.1984	-0.06302	-0.07219
-4.17836	-0.06289	-0.07209
-4.15832	-0.06274	-0.072
-4.13828	-0.06259	-0.0719
-4.11824	-0.06244	-0.0718
-4.0982	-0.06227	-0.07171
-4.07816	-0.0621	-0.07162
-4.05812	-0.06193	-0.07153
-4.03808	-0.06174	-0.07144
-4.01804	-0.06154	-0.07135
-3.998	-0.06134	-0.07127
-3.97796	-0.06112	-0.07119
-3.95792	-0.0609	-0.07112
-3.93788	-0.06067	-0.07105
-3.91784	-0.06043	-0.07098
-3.8978	-0.06018	-0.07092
-3.87776	-0.05992	-0.07085
-3.85772	-0.05965	-0.07079
-3.83768	-0.05938	-0.07073
-3.81764	-0.0591	-0.07067
-3.7976	-0.05881	-0.07061
-3.77756	-0.05852	-0.07055
-3.75752	-0.05822	-0.07049
-3.73747	-0.05792	-0.07042
-3.71743	-0.05761	-0.07036
-3.69739	-0.05729	-0.0703
-3.67735	-0.05697	-0.07023
-3.65731	-0.05665	-0.07016
-3.63727	-0.05633	-0.07009
-3.61723	-0.056	-0.07001
-3.59719	-0.05566	-0.06993
-3.57715	-0.05533	-0.06985
-3.55711	-0.05499	-0.06977
-3.53707	-0.05465	-0.06967
-3.51703	-0.05431	-0.06958
-3.49699	-0.05397	-0.06947
-3.47695	-0.05363	-0.06937
-3.45691	-0.05328	-0.06925
-3.43687	-0.05294	-0.06913
-3.41683	-0.05259	-0.06901
-3.39679	-0.05225	-0.06888
-3.37675	-0.0519	-0.06874
-3.35671	-0.05155	-0.0686
-3.33667	-0.0512	-0.06845
-3.31663	-0.05085	-0.0683
-3.29659	-0.0505	-0.06814
-3.27655	-0.05015	-0.06798
-3.25651	-0.0498	-0.06781
-3.23647	-0.04945	-0.06764
-3.21643	-0.0491	-0.06746
-3.19639	-0.04875	-0.06728
-3.17635	-0.04839	-0.06709
-3.15631	-0.04804	-0.0669
-3.13627	-0.04768	-0.06671
-3.11623	-0.04733	-0.06651
-3.09619	-0.04698	-0.0663
-3.07615	-0.04662	-0.06609
-3.05611	-0.04627	-0.06588
-3.03607	-0.04591	-0.06566
-3.01603	-0.04555	-0.06544
-2.99599	-0.0452	-0.06521
-2.97595	-0.04484	-0.06499
-2.95591	-0.04449	-0.06475
-2.93587	-0.04413	-0.06451
-2.91583	-0.04377	-0.06427
-2.89579	-0.0434	-0.06402
-2.87575	-0.04304	-0.06377
-2.85571	-0.04267	-0.06351
-2.83567	-0.0423	-0.06325
-2.81563	-0.04192	-0.06298
-2.79559	-0.04154	-0.0627
-2.77555	-0.04115	-0.06242
-2.75551	-0.04076	-0.06214
-2.73547	-0.04035	-0.06184
-2.71543	-0.03995	-0.06154
-2.69539	-0.03953	-0.06123
-2.67535	-0.03911	-0.06092
-2.65531	-0.03868	-0.0606
-2.63527	-0.03823	-0.06027
-2.61523	-0.03778	-0.05993
-2.59519	-0.03732	-0.05958
-2.57515	-0.03685	-0.05923
-2.55511	-0.03637	-0.05887
-2.53507	-0.03587	-0.0585
-2.51503	-0.03536	-0.05812
-2.49499	-0.03484	-0.05773
-2.47495	-0.03431	-0.05733
-2.45491	-0.03376	-0.05692
-2.43487	-0.0332	-0.05651
-2.41483	-0.03263	-0.05609
-2.39479	-0.03205	-0.05567
-2.37475	-0.03145	-0.05524
-2.35471	-0.03084	-0.05481
-2.33467	-0.03022	-0.05437
-2.31463	-0.02959	-0.05394
-2.29459	-0.02895	-0.0535
-2.27455	-0.02829	-0.05306
-2.25451	-0.02762	-0.05263
-2.23447	-0.02695	-0.0522
-2.21443	-0.02626	-0.05177
-2.19439	-0.02556	-0.05135
-2.17435	-0.02485	-0.05093
-2.15431	-0.02414	-0.05052
-2.13427	-0.02341	-0.05011
-2.11423	-0.02267	-0.04972
-2.09419	-0.02192	-0.04933
-2.07415	-0.02116	-0.04895
-2.05411	-0.0204	-0.04859
-2.03407	-0.01962	-0.04824
-2.01403	-0.01884	-0.0479
-1.99399	-0.01805	-0.04757
-1.97395	-0.01725	-0.04726
-1.95391	-0.01644	-0.04695
-1.93387	-0.01562	-0.04666
-1.91383	-0.01479	-0.04638
-1.89379	-0.01394	-0.04609
-1.87375	-0.01309	-0.04581
-1.85371	-0.01223	-0.04553
-1.83367	-0.01135	-0.04524
-1.81363	-0.01046	-0.04495
-1.79359	-0.00956	-0.04465
-1.77355	-0.00864	-0.04433
-1.75351	-0.00771	-0.04401
-1.73347	-0.00677	-0.04366
-1.71343	-0.0058	-0.0433
-1.69339	-0.00482	-0.04292
-1.67335	-0.00383	-0.04251
-1.65331	-0.00282	-0.04207
-1.63327	-0.00179	-0.04161
-1.61323	-0.000737856	-0.04111
-1.59319	0.000329918	-0.04058
-1.57315	0.00142	-0.04001
-1.55311	0.00252	-0.0394
-1.53307	0.00365	-0.03875
-1.51303	0.0048	-0.03806
-1.49299	0.00597	-0.03732
-1.47295	0.00717	-0.03653
-1.45291	0.00838	-0.0357
-1.43287	0.00962	-0.03484
-1.41283	0.01089	-0.03396
-1.39279	0.01218	-0.03306
-1.37275	0.0135	-0.03214
-1.35271	0.01485	-0.03122
-1.33267	0.01623	-0.03031
-1.31263	0.01764	-0.0294
-1.29259	0.01908	-0.02851
-1.27255	0.02055	-0.02765
-1.25251	0.02206	-0.02681
-1.23246	0.0236	-0.02601
-1.21242	0.02517	-0.02526
-1.19238	0.02678	-0.02456
-1.17234	0.02843	-0.02392
-1.1523	0.03012	-0.02334
-1.13226	0.03185	-0.02284
-1.11222	0.03362	-0.02241
-1.09218	0.03543	-0.02207
-1.07214	0.03728	-0.02183
-1.0521	0.03918	-0.02169
-1.03206	0.04112	-0.02165
-1.01202	0.0431	-0.02173
-0.99198	0.04513	-0.02193
-0.97194	0.04721	-0.02222
-0.9519	0.04934	-0.02251
-0.93186	0.05153	-0.02272
-0.91182	0.05376	-0.02276
-0.89178	0.05606	-0.02255
-0.87174	0.05841	-0.02208
-0.8517	0.0608	-0.02145
-0.83166	0.06325	-0.02076
-0.81162	0.06573	-0.02011
-0.79158	0.06824	-0.0196
-0.77154	0.07077	-0.01928
-0.7515	0.07329	-0.0191
-0.73146	0.07577	-0.01904
-0.71142	0.0782	-0.01905
-0.69138	0.08053	-0.0191
-0.67134	0.08279	-0.01916
-0.6513	0.08501	-0.01919
-0.63126	0.08726	-0.01916
-0.61122	0.08956	-0.01905
-0.59118	0.09199	-0.01882
-0.57114	0.09454	-0.01846
-0.5511	0.09718	-0.01797
-0.53106	0.09988	-0.01735
-0.51102	0.1026	-0.01662
-0.49098	0.10531	-0.01577
-0.47094	0.10797	-0.01485
-0.4509	0.11059	-0.01396
-0.43086	0.11316	-0.01319
-0.41082	0.11566	-0.01262
-0.39078	0.1181	-0.01236
-0.37074	0.12048	-0.01239
-0.3507	0.12279	-0.01257
-0.33066	0.12507	-0.01278
-0.31062	0.1273	-0.01287
-0.29058	0.12952	-0.01272
-0.27054	0.13167	-0.01227
-0.2505	0.13368	-0.01159
-0.23046	0.13546	-0.01073
-0.21042	0.13693	-0.00975
-0.19038	0.13801	-0.00872
-0.17034	0.13874	-0.00766
-0.1503	0.13931	-0.00661
-0.13026	0.13992	-0.00558
-0.11022	0.14074	-0.00459
-0.09018	0.14195	-0.00365
-0.07014	0.14352	-0.00277
-0.0501	0.14514	-0.00195
-0.03006	0.14651	-0.00116
-0.01002	0.14734	-0.000382732
0.01002	0.14734	0.000382732
0.03006	0.14651	0.00116
0.0501	0.14514	0.00195
0.07014	0.14352	0.00277
0.09018	0.14195	0.00365
0.11022	0.14074	0.00459
0.13026	0.13992	0.00558
0.1503	0.13931	0.00661
0.17034	0.13874	0.00766
0.19038	0.13801	0.00872
0.21042	0.13693	0.00975
0.23046	0.13546	0.01073
0.2505	0.13368	0.01159
0.27054	0.13167	0.01227
0.29058	0.12952	0.01272
0.31062	0.1273	0.01287
0.33066	0.12507	0.01278
0.3507	0.12279	0.01257
0.37074	0.12048	0.01239
0.39078	0.1181	0.01236
0.41082	0.11566	0.01262
0.43086	0.11316	0.01319
0.4509	0.11059	0.01396
0.47094	0.10797	0.01485
0.49098	0.10531	0.01577
0.51102	0.1026	0.01662
0.53106	0.09988	0.01735
0.5511	0.09718	0.01797
0.57114	0.09454	0.01846
0.59118	0.09199	0.01882
0.61122	0.08956	0.01905
0.63126	0.08726	0.01916
0.6513	0.08501	0.01919
0.67134	0.08279	0.01916
0.69138	0.08053	0.0191
0.71142	0.0782	0.01905
0.73146	0.07577	0.01904
0.7515	0.07329	0.0191
0.77154	0.07077	0.01928
0.79158	0.06824	0.0196
0.81162	0.06573	0.02011
0.83166	0.06325	0.02076
0.8517	0.0608	0.02145
0.87174	0.05841	0.02208
0.89178	0.05606	0.02255
0.91182	0.05376	0.02276
0.93186	0.05153	0.02272
0.9519	0.04934	0.02251
0.97194	0.04721	0.02222
0.99198	0.04513	0.02193
1.01202	0.0431	0.02173
1.03206	0.04112	0.02165
1.0521	0.03918	0.02169
1.07214	0.03728	0.02183
1.09218	0.03543	0.02207
1.11222	0.03362	0.02241
1.13226	0.03185	0.02284
1.1523	0.03012	0.02334
1.17234	0.02843	0.02392
1.19238	0.02678	0.02456
1.21242	0.02517	0.02526
1.23246	0.0236	0.02601
1.25251	0.02206	0.02681
1.27255	0.02055	0.02765
1.29259	0.01908	0.02851
1.31263	0.01764	0.0294
1.33267	0.01623	0.03031
1.35271	0.01485	0.03122
1.37275	0.0135	0.03214
1.39279	0.01218	0.03306
1.41283	0.01089	0.03396
1.43287	0.00962	0.03484
1.45291	0.00838	0.0357
1.47295	0.00717	0.03653
1.49299	0.00597	0.03732
1.51303	0.0048	0.03806
1.53307	0.00365	0.03875
1.55311	0.00252	0.0394
1.57315	0.00142	0.04001
1.59319	0.000329918	0.04058
1.61323	-0.000737856	0.04111
1.63327	-0.00179	0.04161
1.65331	-0.00282	0.04207
1.67335	-0.00383	0.04251
1.69339	-0.00482	0.04292
1.71343	-0.0058	0.0433
1.73347	-0.00677	0.04366
1.75351	-0.00771	0.04401
1.77355	-0.00864	0.04433
1.79359	-0.00956	0.04465
1.81363	-0.01046	0.04495
1.83367	-0.01135	0.04524
1.85371	-0.01223	0.04553
1.87375	-0.01309	0.04581
1.89379	-0.01394	0.04609
1.91383	-0.01479	0.04638
1.93387	-0.01562	0.04666
1.95391	-0.01644	0.04695
1.97395	-0.01725	0.04726
1.99399	-0.01805	0.04757
2.01403	-0.01884	0.0479
2.03407	-0.01962	0.04824
2.05411	-0.0204	0.04859
2.07415	-0.02116	0.04895
2.09419	-0.02192	0.04933
2.11423	-0.02267	0.04972
2.13427	-0.02341	0.05011
2.15431	-0.02414	0.05052
2.17435	-0.02485	0.05093
2.19439	-0.02556	0.05135
2.21443	-0.02626	0.05177
2.23447	-0.02695	0.0522
2.25451	-0.02762	0.05263
2.27455	-0.02829	0.05306
2.29459	-0.02895	0.0535
2.31463	-0.02959	0.05394
2.33467	-0.03022	0.05437
2.35471	-0.03084	0.05481
2.37475	-0.03145	0.05524
2.39479	-0.03205	0.05567
2.41483	-0.03263	0.05609
2.43487	-0.0332	0.05651
2.45491	-0.03376	0.05692
2.47495	-0.03431	0.05733
2.49499	-0.03484	0.05773
2.51503	-0.03536	0.05812
2.53507	-0.03587	0.0585
2.55511	-0.03637	0.05887
2.57515	-0.03685	0.05923
2.59519	-0.03732	0.05958
2.61523	-0.03778	0.05993
2.63527	-0.03823	0.06027
2.65531	-0.03868	0.0606
2.67535	-0.03911	0.06092
2.69539	-0.03953	0.06123
2.71543	-0.03995	0.06154
2.73547	-0.04035	0.06184
2.75551	-0.04076	0.06214
2.77555	-0.04115	0.06242
2.79559	-0.04154	0.0627
2.81563	-0.04192	0.06298
2.83567	-0.0423	0.06325
2.85571	-0.04267	0.06351
2.87575	-0.04304	0.06377
2.89579	-0.0434	0.06402
2.91583	-0.04377	0.06427
2.93587	-0.04413	0.06451
2.95591	-0.04449	0.06475
2.97595	-0.04484	0.06499
2.99599	-0.0452	0.06521
3.01603	-0.04555	0.06544
3.03607	-0.04591	0.06566
3.05611	-0.04627	0.06588
3.07615	-0.04662	0.06609
3.09619	-0.04698	0.0663
3.11623	-0.04733	0.06651
3.13627	-0.04768	0.06671
3.15631	-0.04804	0.0669
3.17635	-0.04839	0.06709
3.19639	-0.04875	0.06728
3.21643	-0.0491	0.06746
3.23647	-0.04945	0.06764
3.25651	-0.0498	0.06781
3.27655	-0.05015	0.06798
3.29659	-0.0505	0.06814
3.31663	-0.05085	0.0683
3.33667	-0.0512	0.06845
3.35671	-0.05155	0.0686
3.37675	-0.0519	0.06874
3.39679	-0.05225	0.06888
3.41683	-0.05259	0.06901
3.43687	-0.05294	0.06913
3.45691	-0.05328	0.06925
3.47695	-0.05363	0.06937
3.49699	-0.05397	0.06947
3.51703	-0.05431	0.06958
3.53707	-0.05465	0.06967
3.55711	-0.05499	0.06977
3.57715	-0.05533	0.06985
3.59719	-0.05566	0.06993
3.61723	-0.056	0.07001
3.63727	-0.05633	0.07009
3.65731	-0.05665	0.07016
3.67735	-0.05697	0.07023
3.69739	-0.05729	0.0703
3.71743	-0.05761	0.07036
3.73747	-0.05792	0.07042
3.75752	-0.05822	0.07049
3.77756	-0.05852	0.07055
3.7976	-0.05881	0.07061
3.81764	-0.0591	0.07067
3.83768	-0.05938	0.07073
3.85772	-0.05965	0.07079
3.87776	-0.05992	0.07085
3.8978	-0.06018	0.07092
3.91784	-0.06043	0.07098
3.93788	-0.06067	0.07105
3.95792	-0.0609	0.07112
3.97796	-0.06112	0.07119
3.998	-0.06134	0.07127
4.01804	-0.06154	0.07135
4.03808	-0.06174	0.07144
4.05812	-0.06193	0.07153
4.07816	-0.0621	0.07162
4.0982	-0.06227	0.07171
4.11824	-0.06244	0.0718
4.13828	-0.06259	0.0719
4.15832	-0.06274	0.072
4.17836	-0.06289	0.07209
4.1984	-0.06302	0.07219
4.21844	-0.06315	0.07229
4.23848	-0.06328	0.07238
4.25852	-0.06341	0.07248
4.27856	-0.06352	0.07257
4.2986	-0.06364	0.07266
4.31864	-0.06375	0.07275
4.33868	-0.06387	0.07284
4.35872	-0.06397	0.07292
4.37876	-0.06408	0.073
4.3988	-0.06419	0.07307
4.41884	-0.0643	0.07314
4.43888	-0.0644	0.07321
4.45892	-0.06451	0.07327
4.47896	-0.06462	0.07332
4.499	-0.06472	0.07337
4.51904	-0.06484	0.07341
4.53908	-0.06495	0.07344
4.55912	-0.06506	0.07347
4.57916	-0.06518	0.07348
4.5992	-0.06531	0.07349
4.61924	-0.06543	0.07349
4.63928	-0.06557	0.07348
4.65932	-0.0657	0.07347
4.67936	-0.06584	0.07344
4.6994	-0.06599	0.0734
4.71944	-0.06615	0.07335
4.73948	-0.06631	0.07328
4.75952	-0.06648	0.07321
4.77956	-0.06666	0.07312
4.7996	-0.06684	0.07303
4.81964	-0.06704	0.07291
4.83968	-0.06724	0.07279
4.85972	-0.06746	0.07265
4.87976	-0.06768	0.07249
4.8998	-0.06792	0.07232
4.91984	-0.06816	0.07214
4.93988	-0.06842	0.07194
4.95992	-0.06869	0.07172
4.97996	-0.06897	0.07149
5	-0.06927	0.07124

## Sheet: Fig4.c
X	Y	Y
-4.06054	-0.9182	-2.0072
-4.05189	-0.91998	-2.01068
-4.04324	-0.92156	-2.01376
-4.0346	-0.92299	-2.01652
-4.02595	-0.92427	-2.019
-4.0173	-0.92545	-2.02125
-4.00865	-0.92652	-2.02331
-4	-0.92752	-2.02522
-3.99135	-0.92844	-2.02701
-3.9827	-0.92931	-2.02869
-3.97405	-0.93013	-2.0303
-3.96541	-0.93091	-2.03183
-3.95676	-0.93165	-2.03332
-3.94811	-0.93235	-2.03476
-3.93946	-0.93303	-2.03616
-3.93081	-0.93368	-2.03753
-3.92216	-0.93431	-2.03888
-3.91351	-0.93492	-2.04021
-3.90487	-0.9355	-2.04152
-3.89622	-0.93606	-2.04282
-3.88757	-0.93661	-2.0441
-3.87892	-0.93714	-2.04537
-3.87027	-0.93764	-2.04663
-3.86162	-0.93813	-2.04788
-3.85297	-0.93861	-2.04912
-3.84432	-0.93906	-2.05034
-3.83568	-0.9395	-2.05156
-3.82703	-0.93991	-2.05277
-3.81838	-0.94031	-2.05397
-3.80973	-0.94069	-2.05516
-3.80108	-0.94106	-2.05634
-3.79243	-0.9414	-2.05751
-3.78378	-0.94173	-2.05867
-3.77514	-0.94204	-2.05983
-3.76649	-0.94233	-2.06097
-3.75784	-0.9426	-2.06211
-3.74919	-0.94286	-2.06323
-3.74054	-0.94309	-2.06435
-3.73189	-0.94331	-2.06546
-3.72324	-0.94351	-2.06655
-3.7146	-0.94368	-2.06764
-3.70595	-0.94384	-2.06872
-3.6973	-0.94398	-2.06979
-3.68865	-0.9441	-2.07085
-3.68	-0.94421	-2.0719
-3.67135	-0.94429	-2.07294
-3.6627	-0.94435	-2.07397
-3.65405	-0.94439	-2.075
-3.64541	-0.94441	-2.07601
-3.63676	-0.94442	-2.07701
-3.62811	-0.9444	-2.07801
-3.61946	-0.94436	-2.07899
-3.61081	-0.9443	-2.07996
-3.60216	-0.94423	-2.08093
-3.59351	-0.94413	-2.08188
-3.58487	-0.94401	-2.08283
-3.57622	-0.94387	-2.08376
-3.56757	-0.9437	-2.08469
-3.55892	-0.94352	-2.0856
-3.55027	-0.94332	-2.08651
-3.54162	-0.94309	-2.0874
-3.53297	-0.94284	-2.08829
-3.52432	-0.94257	-2.08916
-3.51568	-0.94228	-2.09003
-3.50703	-0.94197	-2.09088
-3.49838	-0.94163	-2.09173
-3.48973	-0.94127	-2.09256
-3.48108	-0.94089	-2.09339
-3.47243	-0.94049	-2.0942
-3.46378	-0.94006	-2.09501
-3.45514	-0.93961	-2.0958
-3.44649	-0.93914	-2.09659
-3.43784	-0.93864	-2.09736
-3.42919	-0.93812	-2.09812
-3.42054	-0.93757	-2.09888
-3.41189	-0.93701	-2.09962
-3.40324	-0.93641	-2.10035
-3.3946	-0.9358	-2.10107
-3.38595	-0.93516	-2.10179
-3.3773	-0.93449	-2.10249
-3.36865	-0.9338	-2.10318
-3.36	-0.93309	-2.10386
-3.35135	-0.93235	-2.10453
-3.3427	-0.93159	-2.10519
-3.33405	-0.9308	-2.10584
-3.32541	-0.92998	-2.10648
-3.31676	-0.92914	-2.10711
-3.30811	-0.92828	-2.10772
-3.29946	-0.92739	-2.10833
-3.29081	-0.92647	-2.10893
-3.28216	-0.92552	-2.10952
-3.27351	-0.92455	-2.11009
-3.26487	-0.92356	-2.11066
-3.25622	-0.92253	-2.11121
-3.24757	-0.92148	-2.11176
-3.23892	-0.92041	-2.11229
-3.23027	-0.9193	-2.11282
-3.22162	-0.91817	-2.11333
-3.21297	-0.91701	-2.11383
-3.20432	-0.91582	-2.11432
-3.19568	-0.9146	-2.1148
-3.18703	-0.91335	-2.11527
-3.17838	-0.91208	-2.11573
-3.16973	-0.91077	-2.11618
-3.16108	-0.90944	-2.11662
-3.15243	-0.90807	-2.11705
-3.14378	-0.90667	-2.11747
-3.13514	-0.90525	-2.11787
-3.12649	-0.90379	-2.11827
-3.11784	-0.9023	-2.11865
-3.10919	-0.90079	-2.11903
-3.10054	-0.89924	-2.11939
-3.09189	-0.89765	-2.11974
-3.08324	-0.89604	-2.12009
-3.0746	-0.89439	-2.12042
-3.06595	-0.89271	-2.12074
-3.0573	-0.891	-2.12105
-3.04865	-0.88925	-2.12135
-3.04	-0.88747	-2.12164
-3.03135	-0.88566	-2.12192
-3.0227	-0.88381	-2.12218
-3.01405	-0.88192	-2.12244
-3.00541	-0.88	-2.12269
-2.99676	-0.87805	-2.12292
-2.98811	-0.87606	-2.12315
-2.97946	-0.87404	-2.12336
-2.97081	-0.87198	-2.12357
-2.96216	-0.86988	-2.12376
-2.95351	-0.86774	-2.12395
-2.94487	-0.86557	-2.12412
-2.93622	-0.86336	-2.12428
-2.92757	-0.86111	-2.12444
-2.91892	-0.85883	-2.12458
-2.91027	-0.85651	-2.12471
-2.90162	-0.85414	-2.12483
-2.89297	-0.85174	-2.12494
-2.88432	-0.8493	-2.12505
-2.87568	-0.84682	-2.12514
-2.86703	-0.84429	-2.12522
-2.85838	-0.84173	-2.12529
-2.84973	-0.83913	-2.12535
-2.84108	-0.83648	-2.1254
-2.83243	-0.83379	-2.12544
-2.82378	-0.83106	-2.12548
-2.81514	-0.82829	-2.1255
-2.80649	-0.82547	-2.12551
-2.79784	-0.82261	-2.12551
-2.78919	-0.81971	-2.12551
-2.78054	-0.81676	-2.12549
-2.77189	-0.81377	-2.12546
-2.76324	-0.81073	-2.12543
-2.7546	-0.80765	-2.12538
-2.74595	-0.80452	-2.12533
-2.7373	-0.80135	-2.12526
-2.72865	-0.79813	-2.12519
-2.72	-0.79486	-2.12511
-2.71135	-0.79154	-2.12502
-2.7027	-0.78818	-2.12492
-2.69405	-0.78477	-2.12481
-2.68541	-0.7813	-2.12469
-2.67676	-0.77779	-2.12456
-2.66811	-0.77423	-2.12443
-2.65946	-0.77062	-2.12428
-2.65081	-0.76696	-2.12413
-2.64216	-0.76325	-2.12397
-2.63351	-0.75948	-2.1238
-2.62487	-0.75567	-2.12362
-2.61622	-0.7518	-2.12343
-2.60757	-0.74788	-2.12324
-2.59892	-0.74391	-2.12304
-2.59027	-0.73988	-2.12283
-2.58162	-0.7358	-2.12261
-2.57297	-0.73166	-2.12238
-2.56432	-0.72747	-2.12215
-2.55568	-0.72322	-2.12191
-2.54703	-0.71892	-2.12166
-2.53838	-0.71457	-2.1214
-2.52973	-0.71015	-2.12114
-2.52108	-0.70568	-2.12087
-2.51243	-0.70115	-2.12059
-2.50378	-0.69656	-2.12031
-2.49514	-0.69192	-2.12001
-2.48649	-0.68722	-2.11972
-2.47784	-0.68245	-2.11941
-2.46919	-0.67763	-2.1191
-2.46054	-0.67275	-2.11878
-2.45189	-0.6678	-2.11846
-2.44324	-0.6628	-2.11812
-2.4346	-0.65773	-2.11779
-2.42595	-0.6526	-2.11744
-2.4173	-0.64741	-2.1171
-2.40865	-0.64216	-2.11674
-2.4	-0.63684	-2.11638
-2.39135	-0.63146	-2.11602
-2.3827	-0.62601	-2.11565
-2.37405	-0.6205	-2.11527
-2.36541	-0.61492	-2.11489
-2.35676	-0.60928	-2.1145
-2.34811	-0.60357	-2.11411
-2.33946	-0.5978	-2.11372
-2.33081	-0.59195	-2.11332
-2.32216	-0.58604	-2.11291
-2.31351	-0.58007	-2.1125
-2.30487	-0.57402	-2.11209
-2.29622	-0.5679	-2.11167
-2.28757	-0.56172	-2.11125
-2.27892	-0.55546	-2.11082
-2.27027	-0.54914	-2.11039
-2.26162	-0.54275	-2.10996
-2.25297	-0.53628	-2.10952
-2.24432	-0.52975	-2.10908
-2.23568	-0.52314	-2.10863
-2.22703	-0.51646	-2.10819
-2.21838	-0.50971	-2.10773
-2.20973	-0.50289	-2.10728
-2.20108	-0.49599	-2.10682
-2.19243	-0.48902	-2.10636
-2.18378	-0.48198	-2.10589
-2.17514	-0.47486	-2.10543
-2.16649	-0.46767	-2.10496
-2.15784	-0.46041	-2.10448
-2.14919	-0.45307	-2.10401
-2.14054	-0.44565	-2.10353
-2.13189	-0.43817	-2.10305
-2.12324	-0.4306	-2.10256
-2.1146	-0.42296	-2.10208
-2.10595	-0.41524	-2.10159
-2.0973	-0.40745	-2.10109
-2.08865	-0.39958	-2.1006
-2.08	-0.39163	-2.1001
-2.07135	-0.3836	-2.09961
-2.0627	-0.3755	-2.0991
-2.05405	-0.36732	-2.0986
-2.04541	-0.35906	-2.0981
-2.03676	-0.35072	-2.09759
-2.02811	-0.34231	-2.09708
-2.01946	-0.33381	-2.09657
-2.01081	-0.32523	-2.09605
-2.00216	-0.31658	-2.09554
-1.99351	-0.30784	-2.09502
-1.98487	-0.29903	-2.0945
-1.97622	-0.29013	-2.09397
-1.96757	-0.28115	-2.09345
-1.95892	-0.27209	-2.09292
-1.95027	-0.26295	-2.09239
-1.94162	-0.25373	-2.09186
-1.93297	-0.24443	-2.09133
-1.92432	-0.23504	-2.09079
-1.91568	-0.22557	-2.09025
-1.90703	-0.21602	-2.08971
-1.89838	-0.20638	-2.08917
-1.88973	-0.19666	-2.08862
-1.88108	-0.18686	-2.08807
-1.87243	-0.17697	-2.08752
-1.86378	-0.167	-2.08696
-1.85514	-0.15695	-2.08641
-1.84649	-0.1468	-2.08585
-1.83784	-0.13658	-2.08528
-1.82919	-0.12627	-2.08471
-1.82054	-0.11587	-2.08414
-1.81189	-0.10539	-2.08357
-1.80324	-0.09482	-2.08299
-1.7946	-0.08416	-2.08241
-1.78595	-0.07341	-2.08182
-1.7773	-0.06258	-2.08123
-1.76865	-0.05166	-2.08064
-1.76	-0.04066	-2.08004
-1.75135	-0.02956	-2.07944
-1.7427	-0.01838	-2.07883
-1.73405	-0.0071	-2.07822
-1.72541	0.00426	-2.0776
-1.71676	0.01571	-2.07698
-1.70811	0.02726	-2.07635
-1.69946	0.03889	-2.07571
-1.69081	0.05062	-2.07507
-1.68216	0.06243	-2.07442
-1.67351	0.07434	-2.07377
-1.66487	0.08634	-2.07311
-1.65622	0.09843	-2.07244
-1.64757	0.11062	-2.07177
-1.63892	0.1229	-2.07109
-1.63027	0.13527	-2.0704
-1.62162	0.14774	-2.0697
-1.61297	0.1603	-2.06899
-1.60432	0.17296	-2.06828
-1.59568	0.18571	-2.06755
-1.58703	0.19857	-2.06682
-1.57838	0.21152	-2.06608
-1.56973	0.22456	-2.06532
-1.56108	0.23771	-2.06456
-1.55243	0.25096	-2.06378
-1.54378	0.2643	-2.06299
-1.53514	0.27775	-2.0622
-1.52649	0.2913	-2.06138
-1.51784	0.30495	-2.06056
-1.50919	0.3187	-2.05972
-1.50054	0.33256	-2.05887
-1.49189	0.34652	-2.05801
-1.48324	0.36059	-2.05713
-1.4746	0.37476	-2.05624
-1.46595	0.38904	-2.05533
-1.4573	0.40343	-2.05441
-1.44865	0.41792	-2.05347
-1.44	0.43253	-2.05251
-1.43135	0.44724	-2.05153
-1.4227	0.46207	-2.05054
-1.41405	0.47701	-2.04953
-1.40541	0.49206	-2.0485
-1.39676	0.50722	-2.04745
-1.38811	0.5225	-2.04638
-1.37946	0.5379	-2.04529
-1.37081	0.55341	-2.04418
-1.36216	0.56904	-2.04304
-1.35351	0.5848	-2.04189
-1.34487	0.60067	-2.04071
-1.33622	0.61666	-2.0395
-1.32757	0.63277	-2.03828
-1.31892	0.64901	-2.03702
-1.31027	0.66537	-2.03574
-1.30162	0.68186	-2.03444
-1.29297	0.69848	-2.0331
-1.28432	0.71522	-2.03174
-1.27568	0.7321	-2.03035
-1.26703	0.74911	-2.02893
-1.25838	0.76625	-2.02748
-1.24973	0.78352	-2.026
-1.24108	0.80093	-2.02449
-1.23243	0.81847	-2.02294
-1.22378	0.83616	-2.02136
-1.21514	0.85398	-2.01974
-1.20649	0.87195	-2.01809
-1.19784	0.89006	-2.0164
-1.18919	0.90831	-2.01467
-1.18054	0.92671	-2.01291
-1.17189	0.94526	-2.0111
-1.16324	0.96396	-2.00926
-1.1546	0.98281	-2.00737
-1.14595	1.00181	-2.00544
-1.1373	1.02097	-2.00347
-1.12865	1.04029	-2.00145
-1.12	1.05976	-1.99938
-1.11135	1.0794	-1.99727
-1.1027	1.0992	-1.99511
-1.09405	1.11916	-1.99289
-1.08541	1.13929	-1.99063
-1.07676	1.15959	-1.98832
-1.06811	1.18006	-1.98595
-1.05946	1.20071	-1.98352
-1.05081	1.22153	-1.98104
-1.04216	1.24252	-1.9785
-1.03351	1.2637	-1.9759
-1.02487	1.28506	-1.97324
-1.01622	1.30661	-1.97052
-1.00757	1.32834	-1.96773
-0.99892	1.35026	-1.96488
-0.99027	1.37238	-1.96195
-0.98162	1.39469	-1.95896
-0.97297	1.4172	-1.9559
-0.96432	1.43991	-1.95276
-0.95568	1.46283	-1.94955
-0.94703	1.48595	-1.94625
-0.93838	1.50928	-1.94288
-0.92973	1.53283	-1.93942
-0.92108	1.5566	-1.93588
-0.91243	1.58059	-1.93225
-0.90378	1.60481	-1.92853
-0.89514	1.62927	-1.92471
-0.88649	1.65396	-1.9208
-0.87784	1.6789	-1.91678
-0.86919	1.70409	-1.91265
-0.86054	1.72955	-1.90841
-0.85189	1.75528	-1.90404
-0.84324	1.7813	-1.89955
-0.8346	1.80762	-1.89492
-0.82595	1.83426	-1.89014
-0.8173	1.86125	-1.8852
-0.80865	1.8886	-1.88008
-0.8	1.91636	-1.87477
-0.79135	1.94454	-1.86924
-0.7827	1.97321	-1.86348
-0.77405	2.00241	-1.85745
-0.76541	2.03219	-1.85112
-0.75676	2.06262	-1.84445
-0.74811	2.09378	-1.8374
-0.73946	2.12576	-1.82991
-0.73081	2.15866	-1.82194
-0.72216	2.19258	-1.81342
-0.71351	2.22764	-1.80427
-0.70487	2.264	-1.79442
-0.69622	2.30177	-1.78377
-0.68757	2.34113	-1.77224
-0.67892	2.38224	-1.75973
-0.67027	2.42527	-1.74611
-0.66162	2.47039	-1.73129
-0.65297	2.51777	-1.71514
-0.64432	2.5676	-1.69753
-0.63568	2.62004	-1.67836
-0.62703	2.67524	-1.65749
-0.61838	2.73334	-1.63482
-0.60973	2.79445	-1.61022
-0.60108	2.85865	-1.58361
-0.59243	2.926	-1.55489
-0.58378	2.9965	-1.52399
-0.57514	3.07012	-1.49085
-0.56649	3.14677	-1.45545
-0.55784	3.22631	-1.41777
-0.54919	3.30856	-1.37784
-0.54054	3.39326	-1.33569
-0.53189	3.4801	-1.29141
-0.52324	3.56874	-1.2451
-0.5146	3.65877	-1.19689
-0.50595	3.74973	-1.14694
-0.4973	3.84114	-1.09546
-0.48865	3.93248	-1.04265
-0.48	4.02322	-0.98875
-0.47135	4.11281	-0.93403
-0.4627	4.20071	-0.87875
-0.45405	4.28639	-0.82321
-0.44541	4.36934	-0.76768
-0.43676	4.4491	-0.71247
-0.42811	4.52524	-0.65786
-0.41946	4.59739	-0.60413
-0.41081	4.66523	-0.55155
-0.40216	4.72854	-0.50038
-0.39351	4.78713	-0.45084
-0.38487	4.84091	-0.40314
-0.37622	4.88986	-0.35746
-0.36757	4.93402	-0.31397
-0.35892	4.97352	-0.27278
-0.35027	5.00853	-0.234
-0.34162	5.0393	-0.19768
-0.33297	5.06612	-0.16388
-0.32432	5.08933	-0.1326
-0.31568	5.10932	-0.10383
-0.30703	5.12648	-0.07754
-0.29838	5.14123	-0.05367
-0.28973	5.15402	-0.03214
-0.28108	5.16529	-0.01287
-0.27243	5.17547	0.00426
-0.26378	5.185	0.01934
-0.25514	5.19428	0.0325
-0.24649	5.2037	0.04386
-0.23784	5.21364	0.05355
-0.22919	5.22441	0.06169
-0.22054	5.23633	0.0684
-0.21189	5.24964	0.0738
-0.20324	5.26456	0.07801
-0.1946	5.28125	0.08112
-0.18595	5.29982	0.08324
-0.1773	5.32035	0.08445
-0.16865	5.34283	0.08485
-0.16	5.36723	0.0845
-0.15135	5.39342	0.08347
-0.1427	5.42125	0.08183
-0.13405	5.4505	0.07961
-0.12541	5.48089	0.07688
-0.11676	5.5121	0.07367
-0.10811	5.54376	0.07002
-0.09946	5.57547	0.06596
-0.09081	5.60678	0.06153
-0.08216	5.63723	0.05675
-0.07351	5.66637	0.05166
-0.06487	5.69372	0.04628
-0.05622	5.71882	0.04065
-0.04757	5.74124	0.03479
-0.03892	5.76059	0.02873
-0.03027	5.77652	0.02252
-0.02162	5.78873	0.01618
-0.01297	5.79701	0.00974
-0.00432	5.80118	0.00325
0.00432	5.80118	-0.00325
0.01297	5.79701	-0.00974
0.02162	5.78873	-0.01618
0.03027	5.77652	-0.02252
0.03892	5.76059	-0.02873
0.04757	5.74124	-0.03479
0.05622	5.71882	-0.04065
0.06487	5.69372	-0.04628
0.07351	5.66637	-0.05166
0.08216	5.63723	-0.05675
0.09081	5.60678	-0.06153
0.09946	5.57547	-0.06596
0.10811	5.54376	-0.07002
0.11676	5.5121	-0.07367
0.12541	5.48089	-0.07688
0.13405	5.4505	-0.07961
0.1427	5.42125	-0.08183
0.15135	5.39342	-0.08347
0.16	5.36723	-0.0845
0.16865	5.34283	-0.08485
0.1773	5.32035	-0.08445
0.18595	5.29982	-0.08324
0.1946	5.28125	-0.08112
0.20324	5.26456	-0.07801
0.21189	5.24964	-0.0738
0.22054	5.23633	-0.0684
0.22919	5.22441	-0.06169
0.23784	5.21364	-0.05355
0.24649	5.2037	-0.04386
0.25514	5.19428	-0.0325
0.26378	5.185	-0.01934
0.27243	5.17547	-0.00426
0.28108	5.16529	0.01287
0.28973	5.15402	0.03214
0.29838	5.14123	0.05367
0.30703	5.12648	0.07754
0.31568	5.10932	0.10383
0.32432	5.08933	0.1326
0.33297	5.06612	0.16388
0.34162	5.0393	0.19768
0.35027	5.00853	0.234
0.35892	4.97352	0.27278
0.36757	4.93402	0.31397
0.37622	4.88986	0.35746
0.38487	4.84091	0.40314
0.39351	4.78713	0.45084
0.40216	4.72854	0.50038
0.41081	4.66523	0.55155
0.41946	4.59739	0.60413
0.42811	4.52524	0.65786
0.43676	4.4491	0.71247
0.44541	4.36934	0.76768
0.45405	4.28639	0.82321
0.4627	4.20071	0.87875
0.47135	4.11281	0.93403
0.48	4.02322	0.98875
0.48865	3.93248	1.04265
0.4973	3.84114	1.09546
0.50595	3.74973	1.14694
0.5146	3.65877	1.19689
0.52324	3.56874	1.2451
0.53189	3.4801	1.29141
0.54054	3.39326	1.33569
0.54919	3.30856	1.37784
0.55784	3.22631	1.41777
0.56649	3.14677	1.45545
0.57514	3.07012	1.49085
0.58378	2.9965	1.52399
0.59243	2.926	1.55489
0.60108	2.85865	1.58361
0.60973	2.79445	1.61022
0.61838	2.73334	1.63482
0.62703	2.67524	1.65749
0.63568	2.62004	1.67836
0.64432	2.5676	1.69753
0.65297	2.51777	1.71514
0.66162	2.47039	1.73129
0.67027	2.42527	1.74611
0.67892	2.38224	1.75973
0.68757	2.34113	1.77224
0.69622	2.30177	1.78377
0.70487	2.264	1.79442
0.71351	2.22764	1.80427
0.72216	2.19258	1.81342
0.73081	2.15866	1.82194
0.73946	2.12576	1.82991
0.74811	2.09378	1.8374
0.75676	2.06262	1.84445
0.76541	2.03219	1.85112
0.77405	2.00241	1.85745
0.7827	1.97321	1.86348
0.79135	1.94454	1.86924
0.8	1.91636	1.87477
0.80865	1.8886	1.88008
0.8173	1.86125	1.8852
0.82595	1.83426	1.89014
0.8346	1.80762	1.89492
0.84324	1.7813	1.89955
0.85189	1.75528	1.90404
0.86054	1.72955	1.90841
0.86919	1.70409	1.91265
0.87784	1.6789	1.91678
0.88649	1.65396	1.9208
0.89514	1.62927	1.92471
0.90378	1.60481	1.92853
0.91243	1.58059	1.93225
0.92108	1.5566	1.93588
0.92973	1.53283	1.93942
0.93838	1.50928	1.94288
0.94703	1.48595	1.94625
0.95568	1.46283	1.94955
0.96432	1.43991	1.95276
0.97297	1.4172	1.9559
0.98162	1.39469	1.95896
0.99027	1.37238	1.96195
0.99892	1.35026	1.96488
1.00757	1.32834	1.96773
1.01622	1.30661	1.97052
1.02487	1.28506	1.97324
1.03351	1.2637	1.9759
1.04216	1.24252	1.9785
1.05081	1.22153	1.98104
1.05946	1.20071	1.98352
1.06811	1.18006	1.98595
1.07676	1.15959	1.98832
1.08541	1.13929	1.99063
1.09405	1.11916	1.99289
1.1027	1.0992	1.99511
1.11135	1.0794	1.99727
1.12	1.05976	1.99938
1.12865	1.04029	2.00145
1.1373	1.02097	2.00347
1.14595	1.00181	2.00544
1.1546	0.98281	2.00737
1.16324	0.96396	2.00926
1.17189	0.94526	2.0111
1.18054	0.92671	2.01291
1.18919	0.90831	2.01467
1.19784	0.89006	2.0164
1.20649	0.87195	2.01809
1.21514	0.85398	2.01974
1.22378	0.83616	2.02136
1.23243	0.81847	2.02294
1.24108	0.80093	2.02449
1.24973	0.78352	2.026
1.25838	0.76625	2.02748
1.26703	0.74911	2.02893
1.27568	0.7321	2.03035
1.28432	0.71522	2.03174
1.29297	0.69848	2.0331
1.30162	0.68186	2.03444
1.31027	0.66537	2.03574
1.31892	0.64901	2.03702
1.32757	0.63277	2.03828
1.33622	0.61666	2.0395
1.34487	0.60067	2.04071
1.35351	0.5848	2.04189
1.36216	0.56904	2.04304
1.37081	0.55341	2.04418
1.37946	0.5379	2.04529
1.38811	0.5225	2.04638
1.39676	0.50722	2.04745
1.40541	0.49206	2.0485
1.41405	0.47701	2.04953
1.4227	0.46207	2.05054
1.43135	0.44724	2.05153
1.44	0.43253	2.05251
1.44865	0.41792	2.05347
1.4573	0.40343	2.05441
1.46595	0.38904	2.05533
1.4746	0.37476	2.05624
1.48324	0.36059	2.05713
1.49189	0.34652	2.05801
1.50054	0.33256	2.05887
1.50919	0.3187	2.05972
1.51784	0.30495	2.06056
1.52649	0.2913	2.06138
1.53514	0.27775	2.0622
1.54378	0.2643	2.06299
1.55243	0.25096	2.06378
1.56108	0.23771	2.06456
1.56973	0.22456	2.06532
1.57838	0.21152	2.06608
1.58703	0.19857	2.06682
1.59568	0.18571	2.06755
1.60432	0.17296	2.06828
1.61297	0.1603	2.06899
1.62162	0.14774	2.0697
1.63027	0.13527	2.0704
1.63892	0.1229	2.07109
1.64757	0.11062	2.07177
1.65622	0.09843	2.07244
1.66487	0.08634	2.07311
1.67351	0.07434	2.07377
1.68216	0.06243	2.07442
1.69081	0.05062	2.07507
1.69946	0.03889	2.07571
1.70811	0.02726	2.07635
1.71676	0.01571	2.07698
1.72541	0.00426	2.0776
1.73405	-0.0071	2.07822
1.7427	-0.01838	2.07883
1.75135	-0.02956	2.07944
1.76	-0.04066	2.08004
1.76865	-0.05166	2.08064
1.7773	-0.06258	2.08123
1.78595	-0.07341	2.08182
1.7946	-0.08416	2.08241
1.80324	-0.09482	2.08299
1.81189	-0.10539	2.08357
1.82054	-0.11587	2.08414
1.82919	-0.12627	2.08471
1.83784	-0.13658	2.08528
1.84649	-0.1468	2.08585
1.85514	-0.15695	2.08641
1.86378	-0.167	2.08696
1.87243	-0.17697	2.08752
1.88108	-0.18686	2.08807
1.88973	-0.19666	2.08862
1.89838	-0.20638	2.08917
1.90703	-0.21602	2.08971
1.91568	-0.22557	2.09025
1.92432	-0.23504	2.09079
1.93297	-0.24443	2.09133
1.94162	-0.25373	2.09186
1.95027	-0.26295	2.09239
1.95892	-0.27209	2.09292
1.96757	-0.28115	2.09345
1.97622	-0.29013	2.09397
1.98487	-0.29903	2.0945
1.99351	-0.30784	2.09502
2.00216	-0.31658	2.09554
2.01081	-0.32523	2.09605
2.01946	-0.33381	2.09657
2.02811	-0.34231	2.09708
2.03676	-0.35072	2.09759
2.04541	-0.35906	2.0981
2.05405	-0.36732	2.0986
2.0627	-0.3755	2.0991
2.07135	-0.3836	2.09961
2.08	-0.39163	2.1001
2.08865	-0.39958	2.1006
2.0973	-0.40745	2.10109
2.10595	-0.41524	2.10159
2.1146	-0.42296	2.10208
2.12324	-0.4306	2.10256
2.13189	-0.43817	2.10305
2.14054	-0.44565	2.10353
2.14919	-0.45307	2.10401
2.15784	-0.46041	2.10448
2.16649	-0.46767	2.10496
2.17514	-0.47486	2.10543
2.18378	-0.48198	2.10589
2.19243	-0.48902	2.10636
2.20108	-0.49599	2.10682
2.20973	-0.50289	2.10728
2.21838	-0.50971	2.10773
2.22703	-0.51646	2.10819
2.23568	-0.52314	2.10863
2.24432	-0.52975	2.10908
2.25297	-0.53628	2.10952
2.26162	-0.54275	2.10996
2.27027	-0.54914	2.11039
2.27892	-0.55546	2.11082
2.28757	-0.56172	2.11125
2.29622	-0.5679	2.11167
2.30487	-0.57402	2.11209
2.31351	-0.58007	2.1125
2.32216	-0.58604	2.11291
2.33081	-0.59195	2.11332
2.33946	-0.5978	2.11372
2.34811	-0.60357	2.11411
2.35676	-0.60928	2.1145
2.36541	-0.61492	2.11489
2.37405	-0.6205	2.11527
2.3827	-0.62601	2.11565
2.39135	-0.63146	2.11602
2.4	-0.63684	2.11638
2.40865	-0.64216	2.11674
2.4173	-0.64741	2.1171
2.42595	-0.6526	2.11744
2.4346	-0.65773	2.11779
2.44324	-0.6628	2.11812
2.45189	-0.6678	2.11846
2.46054	-0.67275	2.11878
2.46919	-0.67763	2.1191
2.47784	-0.68245	2.11941
2.48649	-0.68722	2.11972
2.49514	-0.69192	2.12001
2.50378	-0.69656	2.12031
2.51243	-0.70115	2.12059
2.52108	-0.70568	2.12087
2.52973	-0.71015	2.12114
2.53838	-0.71457	2.1214
2.54703	-0.71892	2.12166
2.55568	-0.72322	2.12191
2.56432	-0.72747	2.12215
2.57297	-0.73166	2.12238
2.58162	-0.7358	2.12261
2.59027	-0.73988	2.12283
2.59892	-0.74391	2.12304
2.60757	-0.74788	2.12324
2.61622	-0.7518	2.12343
2.62487	-0.75567	2.12362
2.63351	-0.75948	2.1238
2.64216	-0.76325	2.12397
2.65081	-0.76696	2.12413
2.65946	-0.77062	2.12428
2.66811	-0.77423	2.12443
2.67676	-0.77779	2.12456
2.68541	-0.7813	2.12469
2.69405	-0.78477	2.12481
2.7027	-0.78818	2.12492
2.71135	-0.79154	2.12502
2.72	-0.79486	2.12511
2.72865	-0.79813	2.12519
2.7373	-0.80135	2.12526
2.74595	-0.80452	2.12533
2.7546	-0.80765	2.12538
2.76324	-0.81073	2.12543
2.77189	-0.81377	2.12546
2.78054	-0.81676	2.12549
2.78919	-0.81971	2.12551
2.79784	-0.82261	2.12551
2.80649	-0.82547	2.12551
2.81514	-0.82829	2.1255
2.82378	-0.83106	2.12548
2.83243	-0.83379	2.12544
2.84108	-0.83648	2.1254
2.84973	-0.83913	2.12535
2.85838	-0.84173	2.12529
2.86703	-0.84429	2.12522
2.87568	-0.84682	2.12514
2.88432	-0.8493	2.12505
2.89297	-0.85174	2.12494
2.90162	-0.85414	2.12483
2.91027	-0.85651	2.12471
2.91892	-0.85883	2.12458
2.92757	-0.86111	2.12444
2.93622	-0.86336	2.12428
2.94487	-0.86557	2.12412
2.95351	-0.86774	2.12395
2.96216	-0.86988	2.12376
2.97081	-0.87198	2.12357
2.97946	-0.87404	2.12336
2.98811	-0.87606	2.12315
2.99676	-0.87805	2.12292
3.00541	-0.88	2.12269
3.01405	-0.88192	2.12244
3.0227	-0.88381	2.12218
3.03135	-0.88566	2.12192
3.04	-0.88747	2.12164
3.04865	-0.88925	2.12135
3.0573	-0.891	2.12105
3.06595	-0.89271	2.12074
3.0746	-0.89439	2.12042
3.08324	-0.89604	2.12009
3.09189	-0.89765	2.11974
3.10054	-0.89924	2.11939
3.10919	-0.90079	2.11903
3.11784	-0.9023	2.11865
3.12649	-0.90379	2.11827
3.13514	-0.90525	2.11787
3.14378	-0.90667	2.11747
3.15243	-0.90807	2.11705
3.16108	-0.90944	2.11662
3.16973	-0.91077	2.11618
3.17838	-0.91208	2.11573
3.18703	-0.91335	2.11527
3.19568	-0.9146	2.1148
3.20432	-0.91582	2.11432
3.21297	-0.91701	2.11383
3.22162	-0.91817	2.11333
3.23027	-0.9193	2.11282
3.23892	-0.92041	2.11229
3.24757	-0.92148	2.11176
3.25622	-0.92253	2.11121
3.26487	-0.92356	2.11066
3.27351	-0.92455	2.11009
3.28216	-0.92552	2.10952
3.29081	-0.92647	2.10893
3.29946	-0.92739	2.10833
3.30811	-0.92828	2.10772
3.31676	-0.92914	2.10711
3.32541	-0.92998	2.10648
3.33405	-0.9308	2.10584
3.3427	-0.93159	2.10519
3.35135	-0.93235	2.10453
3.36	-0.93309	2.10386
3.36865	-0.9338	2.10318
3.3773	-0.93449	2.10249
3.38595	-0.93516	2.10179
3.3946	-0.9358	2.10107
3.40324	-0.93641	2.10035
3.41189	-0.93701	2.09962
3.42054	-0.93757	2.09888
3.42919	-0.93812	2.09812
3.43784	-0.93864	2.09736
3.44649	-0.93914	2.09659
3.45514	-0.93961	2.0958
3.46378	-0.94006	2.09501
3.47243	-0.94049	2.0942
3.48108	-0.94089	2.09339
3.48973	-0.94127	2.09256
3.49838	-0.94163	2.09173
3.50703	-0.94197	2.09088
3.51568	-0.94228	2.09003
3.52432	-0.94257	2.08916
3.53297	-0.94284	2.08829
3.54162	-0.94309	2.0874
3.55027	-0.94332	2.08651
3.55892	-0.94352	2.0856
3.56757	-0.9437	2.08469
3.57622	-0.94387	2.08376
3.58487	-0.94401	2.08283
3.59351	-0.94413	2.08188
3.60216	-0.94423	2.08093
3.61081	-0.9443	2.07996
3.61946	-0.94436	2.07899
3.62811	-0.9444	2.07801
3.63676	-0.94442	2.07701
3.64541	-0.94441	2.07601
3.65405	-0.94439	2.075
3.6627	-0.94435	2.07397
3.67135	-0.94429	2.07294
3.68	-0.94421	2.0719
3.68865	-0.9441	2.07085
3.6973	-0.94398	2.06979
3.70595	-0.94384	2.06872
3.7146	-0.94368	2.06764
3.72324	-0.94351	2.06655
3.73189	-0.94331	2.06546
3.74054	-0.94309	2.06435
3.74919	-0.94286	2.06323
3.75784	-0.9426	2.06211
3.76649	-0.94233	2.06097
3.77514	-0.94204	2.05983
3.78378	-0.94173	2.05867
3.79243	-0.9414	2.05751
3.80108	-0.94106	2.05634
3.80973	-0.94069	2.05516
3.81838	-0.94031	2.05397
3.82703	-0.93991	2.05277
3.83568	-0.9395	2.05156
3.84432	-0.93906	2.05034
3.85297	-0.93861	2.04912
3.86162	-0.93813	2.04788
3.87027	-0.93764	2.04663
3.87892	-0.93714	2.04537
3.88757	-0.93661	2.0441
3.89622	-0.93606	2.04282
3.90487	-0.9355	2.04152
3.91351	-0.93492	2.04021
3.92216	-0.93431	2.03888
3.93081	-0.93368	2.03753
3.93946	-0.93303	2.03616
3.94811	-0.93235	2.03476
3.95676	-0.93165	2.03332
3.96541	-0.93091	2.03183
3.97405	-0.93013	2.0303
3.9827	-0.92931	2.02869
3.99135	-0.92844	2.02701
4	-0.92752	2.02522
4.00865	-0.92652	2.02331
4.0173	-0.92545	2.02125
4.02595	-0.92427	2.019
4.0346	-0.92299	2.01652
4.04324	-0.92156	2.01376
4.05189	-0.91998	2.01068
4.06054	-0.9182	2.0072

[truncated: 2 more sheets: Fig4.d, Fig4.e]
